# Supplementary material for: Optogenetic dissection of mitotic spindle positioning in vivo
Source: eLife. 2018 Aug 15;7:e38198. doi: 10.7554/eLife.38198 (PMC6214656; doi:10.7554/eLife.38198)
Supplement: Supplementary file 3. [file elife-38198-supp3.zip]

Archive with 1 entries (1 files):
- 180728 Raw data Fielmich et al 2018.xml
