# Supplementary material for: Optogenetic dissection of mitotic spindle positioning in vivo
Source: eLife. 2018 Aug 15;7:e38198. doi: 10.7554/eLife.38198 (PMC6214656; doi:10.7554/eLife.38198)
Supplement: Supplementary file 3. [file elife-38198-supp3.zip › 180728 Raw data Fielmich et al 2018.xml]

<?xml version="1.0" encoding="UTF-8"?>
<?xml-stylesheet type="text/xsl" href="#"?>
<xsl:stylesheet xmlns:xsl="http://www.w3.org/1999/XSL/Transform" xmlns:dt="urn:schemas-microsoft-com:datatypes" xmlns:ps="http://graphpad.com/prism/Prism.htm" version="1.0">
	<!--
	XML style sheet template for formatting data and info tables from GraphPad Prism 7.0.
	Copyright 1992-2016 GraphPad Software, Inc.
-->
	<xsl:output method="html" version="4.0" omit-xml-declaration="yes"/>
	<GraphPadPrismFile xmlns="http://graphpad.com/prism/Prism.htm" PrismXMLVersion="5.00">
<Created>
<OriginalVersion CreatedByProgram="GraphPad Prism" CreatedByVersion="7.0.4.216" Login="Lars-Eric" DateTime="2018-07-28T12:51:47+01:00"/>
</Created>
<InfoSequence>
<Ref ID="Info0" Selected="1"/>
<Ref ID="Info1"/>
</InfoSequence>
<Info ID="Info0">
<Title>Project info 1</Title>
<Notes>
</Notes>
<Constant><Name>Experiment Date</Name><Value>2015-12-07</Value></Constant>
<Constant><Name>Experiment ID</Name><Value/></Constant>
<Constant><Name>Notebook ID</Name><Value/></Constant>
<Constant><Name>Project</Name><Value/></Constant>
<Constant><Name>Experimenter</Name><Value/></Constant>
<Constant><Name>Protocol</Name><Value/></Constant>
</Info>

<Info ID="Info1">
<Title>Project info 1</Title>
<Notes>
</Notes>
<Constant><Name>Experiment Date</Name><Value>2015-12-07</Value></Constant>
<Constant><Name>Experiment ID</Name><Value/></Constant>
<Constant><Name>Notebook ID</Name><Value/></Constant>
<Constant><Name>Project</Name><Value/></Constant>
<Constant><Name>Experimenter</Name><Value/></Constant>
<Constant><Name>Protocol</Name><Value/></Constant>
</Info>

<TableSequence Selected="1">

<Ref ID="Table0"/>
<Ref ID="Table1"/>
<Ref ID="Table2"/>
<Ref ID="Table3"/>
<Ref ID="Table4"/>
<Ref ID="Table5"/>
<Ref ID="Table6"/>
<Ref ID="Table7"/>
<Ref ID="Table8"/>
<Ref ID="Table9"/>
<Ref ID="Table10"/>
<Ref ID="Table11"/>
<Ref ID="Table12"/>
<Ref ID="Table13"/>
<Ref ID="Table14"/>
<Ref ID="Table15"/>
<Ref ID="Table16"/>
<Ref ID="Table17"/>
<Ref ID="Table18"/>
<Ref ID="Table19"/>
<Ref ID="Table20"/>
<Ref ID="Table21"/>
<Ref ID="Table22"/>
<Ref ID="Table23"/>
<Ref ID="Table24"/>
<Ref ID="Table25"/>
<Ref ID="Table26"/>
<Ref ID="Table27"/>
<Ref ID="Table28"/>
<Ref ID="Table29"/>
<Ref ID="Table30"/>
<Ref ID="Table31"/>
<Ref ID="Table32"/>
<Ref ID="Table39" Selected="1"/>
<Ref ID="Table33"/>
<Ref ID="Table34"/>
<Ref ID="Table35"/>
<Ref ID="Table36"/>
<Ref ID="Table37"/>
<Ref ID="Table38"/>
</TableSequence>
<Table ID="Table0" XFormat="none" YFormat="replicates" Replicates="1" TableType="TwoWay" EVFormat="AsteriskAfterNumber">
<Title>Figure 1 d</Title>
<YColumn Width="59" Decimals="6" Subcolumns="1">
<Title>control</Title>
<Subcolumn>
<d>0.646125</d>
<d>0.717268</d>
<d>0.833932</d>
<d>0.848938</d>
<d>0.93784</d>
<d>0.938442</d>
<d>1.039852</d>
<d>0.729798</d>
<d>0.697699</d>
<d>0.95053</d>
<d>0.727716</d>
<d>0.708966</d>
<d>0.726514</d>
</Subcolumn>
</YColumn>
<YColumn Width="59" Decimals="6" Subcolumns="1">
<Title><I>G</I><I><Font Face="Symbol">a</Font></I>RNAi</Title>
<Subcolumn>
<d>0.221628</d>
<d>0.214886</d>
<d>0.318846</d>
<d>0.369693</d>
<d>0.262837</d>
<d>0.361848</d>
<d>0.31001</d>
<d>0.299439</d>
<d>0.374803</d>
<d>0.348535</d>
</Subcolumn>
</YColumn>
<YColumn Width="59" Decimals="6" Subcolumns="1">
<Title><I>gpr-1/2</I>RNAi</Title>
<Subcolumn>
<d>0.250844</d>
<d>0.186129</d>
<d>0.221183</d>
<d>0.27905</d>
<d>0.276862</d>
<d>0.280611</d>
<d>0.232862</d>
<d>0.242554</d>
<d>0.202062</d>
<d>0.305503</d>
<d>0.241706</d>
<d>0.275335</d>
<d>0.198189</d>
<d>0.207833</d>
<d>0.303439</d>
</Subcolumn>
</YColumn>
<YColumn Width="64" Decimals="7" Subcolumns="1">
<Title><I>lin-5 (ev571</I>ts<I>)</I></Title>
<Subcolumn>
<d>0.3055313</d>
<d>0.287785</d>
<d>0.321298</d>
<d>0.3150123</d>
<d>0.2137603</d>
<d>0.3106652</d>
</Subcolumn>
</YColumn>
<YColumn Width="59" Decimals="15" Subcolumns="1">

<Subcolumn/>
</YColumn>
<YColumn Width="59" Decimals="6" Subcolumns="1">
<Title>control</Title>
<Subcolumn>
<d>0.850386</d>
<d>0.99485</d>
<d>1.011748</d>
<d>1.118069</d>
<d>0.83929</d>
<d>1.331917</d>
<d>1.434296</d>
<d>1.09968</d>
<d>0.906342</d>
<d>0.921838</d>
<d>1.059161</d>
<d>0.729912</d>
<d>0.9344</d>
</Subcolumn>
</YColumn>
<YColumn Width="59" Decimals="6" Subcolumns="1">
<Title><I>G</I><I><Font Face="Symbol">a</Font></I>RNAi</Title>
<Subcolumn>
<d>0.310535</d>
<d>0.356611</d>
<d>0.290771</d>
<d>0.393339</d>
<d>0.464742</d>
<d>0.263947</d>
<d>0.308753</d>
<d>0.400445</d>
<d>0.342329</d>
<d>0.324606</d>
</Subcolumn>
</YColumn>
<YColumn Width="59" Decimals="6" Subcolumns="1">
<Title><I>gpr-1/2</I>RNAi</Title>
<Subcolumn>
<d>0.279907</d>
<d>0.363026</d>
<d>0.297715</d>
<d>0.43303</d>
<d>0.284099</d>
<d>0.416251</d>
<d>0.340271</d>
<d>0.278361</d>
<d>0.199969</d>
<d>0.158693</d>
<d>0.28881</d>
<d>0.453911</d>
<d>0.203699</d>
<d>0.237659</d>
<d>0.299579</d>
</Subcolumn>
</YColumn>
<YColumn Width="64" Decimals="7" Subcolumns="1">
<Title><I>lin-5 (ev571</I>ts<I>)</I></Title>
<Subcolumn>
<d>0.39357</d>
<d>0.3509517</d>
<d>0.457114</d>
<d>0.3084593</d>
<d>0.3150321</d>
<d>0.443287</d>
</Subcolumn>
</YColumn>
</Table>
<Table ID="Table1" XFormat="none" YFormat="replicates" Replicates="1" TableType="TwoWay" EVFormat="AsteriskAfterNumber">
<Title>Figure 1 e</Title>
<YColumn Width="59" Decimals="6" Subcolumns="1">
<Title>control</Title>
<Subcolumn>
<d>0.701458</d>
<d>1.230844</d>
<d>0.939942</d>
<d>0.768266</d>
<d>1.092376</d>
<d>0.598182</d>
<d>0.914616</d>
<d>1.033991</d>
<d>0.857052</d>
<d>1.03738</d>
<d>0.76579</d>
<d>0.689727</d>
<d>1.1733</d>
<d>0.648598</d>
<d>0.756328</d>
<d>0.651461</d>
<d>0.776557</d>
<d>0.862755</d>
<d>0.705025</d>
<d>0.551227</d>
<d>1.02833</d>
<d>0.773886</d>
<d>0.660333</d>
<d>0.692568</d>
<d>1.024859</d>
<d>0.937414</d>
<d>0.961987</d>
<d>0.894981</d>
<d>0.943921</d>
<d>0.941902</d>
<d>0.857327</d>
<d>0.883817</d>
<d>0.976782</d>
<d>0.896959</d>
<d>0.815245</d>
<d>0.63341</d>
<d>0.74103</d>
<d>0.892508</d>
<d>0.784084</d>
</Subcolumn>
</YColumn>
<YColumn Width="59" Decimals="6" Subcolumns="1">
<Title><I>rgs-7 </I>RNAi</Title>
<Subcolumn>
<d>0.585317</d>
<d>0.540733</d>
<d>0.83376</d>
<d>0.689401</d>
<d>0.330826</d>
<d>0.729426</d>
<d>0.664747</d>
<d>0.709667</d>
<d>0.702035</d>
<d>0.539683</d>
<d>0.621423</d>
<d>0.525667</d>
<d>0.699834</d>
<d>0.709769</d>
<d>0.829148</d>
<d>0.781368</d>
<d>1.058396</d>
<d>0.750052</d>
<d>0.494702</d>
<d>0.563967</d>
<d>0.615545</d>
<d>0.608656</d>
<d>0.826957</d>
<d>0.619233</d>
<d>0.616217</d>
<d>0.879126</d>
<d>0.50791</d>
<d>0.528181</d>
<d>0.479371</d>
<d>0.556796</d>
<d>0.623968</d>
<d>0.579034</d>
</Subcolumn>
</YColumn>
<YColumn Width="59" Decimals="6" Subcolumns="1">
<Title><I>rgs-7 </I>lox</Title>
<Subcolumn>
<d>0.16119</d>
<d>0.537533</d>
<d>0.749314</d>
<d>0.783177</d>
<d>0.625443</d>
<d>0.861678</d>
<d>0.39107</d>
<d>0.571018</d>
<d>0.586249</d>
<d>0.69112</d>
<d>0.610592</d>
<d>0.730852</d>
<d>0.851936</d>
<d>0.404537</d>
</Subcolumn>
</YColumn>
<YColumn Width="59" Decimals="6" Subcolumns="1">
<Title><I>ric-8 </I>RNAi inj</Title>
<Subcolumn>
<d>0.441906</d>
<d>0.639471</d>
<d>0.49829</d>
<d>0.49021</d>
<d>0.398894</d>
<d>0.394599</d>
<d>0.499502</d>
<d>0.515318</d>
<d>0.881736</d>
<d>0.668055</d>
<d>0.724238</d>
<d>0.611146</d>
<d>0.718223</d>
<d>0.506167</d>
<d>0.591133</d>
<d>0.613981</d>
</Subcolumn>
</YColumn>
<YColumn Width="59" Decimals="6" Subcolumns="1">
<Title><I>ric-8 lox</I></Title>
<Subcolumn>
<d>0.363838</d>
<d>0.302524</d>
<d>0.524535</d>
<d>0.347718</d>
<d>0.212882</d>
<d>0.417272</d>
<d>0.380524</d>
<d>0.244269</d>
<d>0.444242</d>
<d>0.529871</d>
<d>0.545083</d>
<d>0.564875</d>
<d>0.419554</d>
<d>0.695139</d>
<d>0.351388</d>
<d>0.55717</d>
<d>0.485172</d>
</Subcolumn>
</YColumn>
<YColumn Width="77" Decimals="9" Subcolumns="1">
<Title><I>ric-8 ; rgs-7 </I>RNAi</Title>
<Subcolumn>
<d>0.274186</d>
<d>0.739553</d>
<d>1.015608</d>
<d>0.660992</d>
<d>0.770436</d>
<d>0.441449</d>
<d>0.846288</d>
<d>0.644959</d>
<d>0.648543</d>
<d>0.77</d>
<d>0.717518</d>
<d>0.743483</d>
<d>0.704926</d>
<d>0.511858023</d>
<d>0.81143</d>
<d>0.592495</d>
</Subcolumn>
</YColumn>
<YColumn Width="79" Decimals="6" Subcolumns="1">
<Title><I>rgs-7 </I>lox ; <I>ric-8</I>lox</Title>
<Subcolumn>
<d>0.22809</d>
<d>0.24659</d>
<d>0.234659</d>
<d>0.342047</d>
<d>0.371574</d>
<d>0.206738</d>
<d>0.282705</d>
<d>0.401799</d>
<d>0.365618</d>
<d>0.274466</d>
<d>0.25613</d>
<d>0.37149</d>
<d>0.299171</d>
<d>0.225191</d>
<d>0.297695</d>
<d>0.240596</d>
</Subcolumn>
</YColumn>
<YColumn Width="59" Decimals="15" Subcolumns="1">

<Subcolumn/>
</YColumn>
<YColumn Width="59" Decimals="6" Subcolumns="1">
<Title>control</Title>
<Subcolumn>
<d>1.05623</d>
<d>1.163389</d>
<d>0.979222</d>
<d>0.969437</d>
<d>1.217596</d>
<d>0.905724</d>
<d>1.107557</d>
<d>1.183983</d>
<d>0.956053</d>
<d>1.069119</d>
<d>0.988735</d>
<d>1.161661</d>
<d>1.486165</d>
<d>0.987651</d>
<d>1.064973</d>
<d>0.999842</d>
<d>1.251233</d>
<d>1.199186</d>
<d>0.916012</d>
<d>0.870784</d>
<d>1.11819</d>
<d>1.103692</d>
<d>0.876489</d>
<d>1.070397</d>
<d>0.99496</d>
<d>0.788858</d>
<d>0.866053</d>
<d>1.065612</d>
<d>0.956224</d>
<d>1.141074</d>
<d>1.194737</d>
<d>1.177807</d>
<d>1.422425</d>
<d>1.015218</d>
<d>0.957912</d>
<d>1.133531</d>
<d>0.888259</d>
<d>1.094748</d>
<d>1.021021</d>
</Subcolumn>
</YColumn>
<YColumn Width="59" Decimals="6" Subcolumns="1">
<Title><I>rgs-7 </I>RNAi</Title>
<Subcolumn>
<d>0.805205</d>
<d>0.724395</d>
<d>0.85209</d>
<d>1.214822</d>
<d>0.533277</d>
<d>0.891127</d>
<d>0.92665</d>
<d>0.990173</d>
<d>0.86895</d>
<d>0.858156</d>
<d>0.953609</d>
<d>0.875687</d>
<d>0.901131</d>
<d>1.00327</d>
<d>0.750284</d>
<d>1.003463</d>
<d>1.032068</d>
<d>1.022564</d>
<d>1.184844</d>
<d>0.873331</d>
<d>0.743445</d>
<d>0.910549</d>
<d>0.575192</d>
<d>1.062167</d>
<d>0.865837</d>
<d>1.044647</d>
<d>0.759052</d>
<d>0.973403</d>
<d>1.003328</d>
<d>0.921666</d>
<d>0.643376</d>
<d>0.632467</d>
<d>1.080392</d>
<d>0.926042</d>
</Subcolumn>
</YColumn>
<YColumn Width="59" Decimals="6" Subcolumns="1">
<Title><I>rgs-7 </I>lox</Title>
<Subcolumn>
<d>0.800124</d>
<d>0.871582</d>
<d>0.986276</d>
<d>0.998021</d>
<d>0.982697</d>
<d>0.936802</d>
<d>0.890411</d>
<d>0.907762</d>
<d>0.937847</d>
<d>0.981964</d>
<d>1.016882</d>
<d>0.941695</d>
<d>1.20005</d>
<d>0.929912</d>
</Subcolumn>
</YColumn>
<YColumn Width="59" Decimals="6" Subcolumns="1">
<Title><I>ric-8 </I>RNAi inj</Title>
<Subcolumn>
<d>0.505124</d>
<d>0.486813</d>
<d>0.601066</d>
<d>0.515489</d>
<d>0.4828</d>
<d>0.569212</d>
<d>0.662152</d>
<d>0.71142</d>
<d>0.874775</d>
<d>0.886324</d>
<d>0.568051</d>
<d>0.827363</d>
<d>1.020302</d>
<d>0.701805</d>
<d>0.828504</d>
<d>0.721404</d>
</Subcolumn>
</YColumn>
<YColumn Width="59" Decimals="6" Subcolumns="1">
<Title><I>ric-8 lox</I></Title>
<Subcolumn>
<d>0.564811</d>
<d>0.411994</d>
<d>0.482716</d>
<d>0.396412</d>
<d>0.39662</d>
<d>0.591607</d>
<d>0.446824</d>
<d>0.318443</d>
<d>0.392053</d>
<d>0.723996</d>
<d>0.538955</d>
<d>0.565302</d>
<d>0.628821</d>
<d>0.944693</d>
<d>0.63918</d>
<d>0.732234</d>
<d>0.745908</d>
</Subcolumn>
</YColumn>
<YColumn Width="77" Decimals="9" Subcolumns="1">
<Title><I>ric-8 ; rgs-7 </I>RNAi</Title>
<Subcolumn>
<d>0.80654</d>
<d>1.286612474</d>
<d>0.967963</d>
<d>1.034020663</d>
<d>0.849575</d>
<d>0.435379297</d>
<d>0.81175967</d>
<d>0.959615871</d>
<d>0.621579</d>
<d>0.845951</d>
<d>0.542708</d>
<d>0.961931</d>
<d>1.017883</d>
<d>0.928422</d>
<d>0.830778</d>
<d>0.507048</d>
</Subcolumn>
</YColumn>
<YColumn Width="79" Decimals="6" Subcolumns="1">
<Title><I>rgs-7 </I>lox ; <I>ric-8</I>lox</Title>
<Subcolumn>
<d>0.250231</d>
<d>0.295331</d>
<d>0.400872</d>
<d>0.386306</d>
<d>0.426205</d>
<d>0.221411</d>
<d>0.304995</d>
<d>0.496973</d>
<d>0.383584</d>
<d>0.300481</d>
<d>0.32529</d>
<d>0.425742</d>
<d>0.370862</d>
<d>0.40658</d>
<d>0.348746</d>
<d>0.270905</d>
</Subcolumn>
</YColumn>
</Table>
<Table ID="Table2" XFormat="none" YFormat="replicates" Replicates="1" TableType="TwoWay" EVFormat="AsteriskAfterNumber">
<Title>Figure 2 c</Title>
<YColumn Width="59" Decimals="7" Subcolumns="1">
<Title>1</Title>
<Subcolumn>
<d>1.329267</d>
<d/>
<d>2.30205</d>
<d>2.388335</d>
<d>2.708612</d>
<d>2.746938</d>
<d>2.923205</d>
<d>2.903102</d>
<d>2.812218</d>
<d>2.584835</d>
<d>3.078028</d>
<d>2.829472</d>
<d>2.739577</d>
<d>2.763672</d>
<d>2.959382</d>
<d>2.557385</d>
<d>2.818618</d>
<d>2.797785</d>
<d>2.634465</d>
<d>2.532773</d>
<d>2.394278</d>
<d>2.533706</d>
<d>2.396736</d>
<d>2.82672</d>
<d>2.712204</d>
<d>2.427204</d>
<d>2.3609</d>
<d>2.517794</d>
<d>2.646828</d>
<d>2.467978</d>
<d>2.611282</d>
<d>2.771409</d>
<d>2.520386</d>
<d>2.485427</d>
<d>2.291971</d>
<d>2.655367</d>
<d>2.275413</d>
<d>2.104235</d>
<d>2.341217</d>
<d>1.918629</d>
<d>2.088931</d>
<d>2.118638</d>
<d>2.400937</d>
<d>2.104156</d>
<d>2.359812</d>
<d>2.063537</d>
<d>2.138397</d>
<d>2.293135</d>
<d>1.916025</d>
<d>2.062259</d>
<d>1.985369</d>
<d>1.915796</d>
<d>1.801094</d>
<d>2.07232</d>
<d>2.079962</d>
<d>2.037223</d>
<d>2.028986</d>
<d>1.914406</d>
<d>1.763502</d>
<d>1.924295</d>
<d>1.493603</d>
<d>1.798858</d>
<d>1.802361</d>
<d>1.636592</d>
<d>1.668455</d>
<d>1.776507</d>
<d>1.457171</d>
<d>1.500804</d>
<d>1.448111</d>
<d>1.400697</d>
<d>1.241594</d>
<d>1.359082</d>
<d>1.236066</d>
<d>1.224803</d>
<d>1.115222</d>
<d>1.136864</d>
<d>1.335622</d>
<d>1.342283</d>
<d>1.335429</d>
<d>1.139467</d>
<d>1.116283</d>
<d>1.289927</d>
<d>1.337484</d>
<d>1.200036</d>
<d>1.190025</d>
<d>0.9531784</d>
<d>1.144809</d>
<d>1.14044</d>
<d>1.172188</d>
<d>1.108614</d>
<d>1.024364</d>
</Subcolumn>
</YColumn>
<YColumn Width="59" Decimals="6" Subcolumns="1">
<Title>2</Title>
<Subcolumn>
<d>1.336048</d>
<d/>
<d>2.30084</d>
<d>2.924836</d>
<d>3.071731</d>
<d>3.107106</d>
<d>3.466099</d>
<d>3.11807</d>
<d>3.199264</d>
<d>2.959802</d>
<d>2.851229</d>
<d>2.84955</d>
<d>3.247871</d>
<d>2.872214</d>
<d>2.895575</d>
<d>2.861229</d>
<d>3.183666</d>
<d>2.755871</d>
<d>2.647136</d>
<d>2.430928</d>
<d>2.867182</d>
<d>2.74031</d>
<d>2.54275</d>
<d>2.63223</d>
<d>2.959033</d>
<d>2.714704</d>
<d>2.184711</d>
<d>2.251817</d>
<d>2.365077</d>
<d>2.0646</d>
<d>2.525618</d>
<d>2.395439</d>
<d>2.197702</d>
<d>2.278905</d>
<d>2.377112</d>
<d>2.224942</d>
<d>2.315746</d>
<d>2.172526</d>
<d>1.967609</d>
<d>2.100827</d>
<d>2.441284</d>
<d>2.271423</d>
<d>2.292336</d>
<d>2.055565</d>
<d>2.025152</d>
<d>1.997248</d>
<d>2.139465</d>
<d>1.653162</d>
<d>2.16814</d>
<d>1.802126</d>
<d>1.810173</d>
<d>1.854941</d>
<d>1.92995</d>
<d>1.906616</d>
<d>1.919282</d>
<d>1.91639</d>
<d>1.903189</d>
<d>2.053864</d>
<d>2.066979</d>
<d>1.804369</d>
<d>1.834848</d>
<d>1.68777</d>
<d>1.822146</d>
<d>1.683968</d>
<d>1.504717</d>
<d>1.575846</d>
<d>1.667522</d>
<d>1.475241</d>
<d>1.385254</d>
<d>1.375153</d>
<d>1.3302</d>
<d>1.262325</d>
<d>1.433846</d>
<d>1.359311</d>
<d>1.321295</d>
<d>1.281627</d>
<d>1.420703</d>
<d>1.337331</d>
<d>1.419824</d>
<d>1.408297</d>
<d>1.287142</d>
<d>1.326764</d>
<d>1.342311</d>
<d>1.590252</d>
<d>1.226994</d>
<d>1.38548</d>
<d>1.152383</d>
<d>1.287386</d>
<d>1.412011</d>
<d>1.393458</d>
<d>1.217876</d>
</Subcolumn>
</YColumn>
<YColumn Width="59" Decimals="6" Subcolumns="1">
<Title>3</Title>
<Subcolumn>
<d>1.382599</d>
<d/>
<d>2.481426</d>
<d>3.212536</d>
<d>3.254655</d>
<d>2.993922</d>
<d>3.174777</d>
<d>3.2942</d>
<d>3.381198</d>
<d>3.628744</d>
<d>3.162931</d>
<d>3.412248</d>
<d>3.336622</d>
<d>3.012919</d>
<d>2.635475</d>
<d>2.815767</d>
<d>2.843987</d>
<d>3.095378</d>
<d>2.973883</d>
<d>3.215023</d>
<d>3.297302</d>
<d>2.700733</d>
<d>2.890375</d>
<d>2.760415</d>
<d>2.634455</d>
<d>3.185712</d>
<d>2.918554</d>
<d>2.481285</d>
<d>2.761649</d>
<d>2.43928</d>
<d>2.233558</d>
<d>2.688021</d>
<d>2.957551</d>
<d>2.721558</d>
<d>2.358916</d>
<d>2.684668</d>
<d>2.533485</d>
<d>2.657783</d>
<d>3.135351</d>
<d>2.807034</d>
<d>2.502651</d>
<d>2.757209</d>
<d>2.122183</d>
<d>1.863527</d>
<d>2.208255</d>
<d>1.981739</d>
<d>1.934081</d>
<d>1.931933</d>
<d>1.817691</d>
<d>1.805825</d>
<d>2.126017</d>
<d>1.9082</d>
<d>1.953141</d>
<d>1.962794</d>
<d>1.532528</d>
<d>1.529681</d>
<d>1.649725</d>
<d>1.614404</d>
<d>1.419143</d>
<d>1.668919</d>
<d>1.458797</d>
<d>1.57991</d>
<d>1.391023</d>
<d>1.281143</d>
<d>1.344403</d>
<d>1.395833</d>
<d>1.586186</d>
<d>1.822617</d>
<d>1.492842</d>
<d>1.405288</d>
<d>1.371683</d>
<d>1.450166</d>
<d>1.686203</d>
<d>1.344144</d>
<d>1.342536</d>
<d>1.579455</d>
<d>1.401748</d>
<d>1.373242</d>
<d>1.322206</d>
<d>1.411135</d>
<d>1.374843</d>
<d>1.300813</d>
<d>1.414387</d>
<d>1.329313</d>
<d>1.393339</d>
<d>1.406382</d>
<d>1.34222</d>
<d>1.652787</d>
<d>1.285596</d>
<d>1.453672</d>
<d>1.380837</d>
</Subcolumn>
</YColumn>
<YColumn Width="59" Decimals="6" Subcolumns="1">
<Title>4</Title>
<Subcolumn>
<d>1.618671</d>
<d/>
<d>3.331677</d>
<d>3.200992</d>
<d>3.269422</d>
<d>3.618863</d>
<d>3.722836</d>
<d>3.452612</d>
<d>3.260169</d>
<d>3.230239</d>
<d>3.531613</d>
<d>3.18166</d>
<d>3.062487</d>
<d>3.506647</d>
<d>3.451827</d>
<d>3.584755</d>
<d>3.371985</d>
<d>3.315667</d>
<d>3.301353</d>
<d>3.127621</d>
<d>3.342754</d>
<d>3.069163</d>
<d>3.033783</d>
<d>2.697722</d>
<d>2.651956</d>
<d>2.824793</d>
<d>3.040825</d>
<d>2.808884</d>
<d>2.313201</d>
<d>2.491378</d>
<d>2.937131</d>
<d>2.659228</d>
<d>2.616455</d>
<d>2.88272</d>
<d>2.637235</d>
<d>1.892692</d>
<d>2.204676</d>
<d>2.18894</d>
<d>2.580974</d>
<d>2.275177</d>
<d>2.198421</d>
<d>1.870961</d>
<d>2.038024</d>
<d>2.066459</d>
<d>1.832782</d>
<d>1.755475</d>
<d>2.255735</d>
<d>2.002362</d>
<d>2.112316</d>
<d>1.969433</d>
<d>2.013432</d>
<d>1.945898</d>
<d>1.95369</d>
<d>1.987149</d>
<d>1.9139</d>
<d>1.88337</d>
<d>1.96347</d>
<d>1.715278</d>
<d>1.877393</d>
<d>2.03698</d>
<d>2.101397</d>
<d>1.805514</d>
<d>1.881012</d>
<d>1.751585</d>
<d>1.982073</d>
<d>1.868935</d>
<d>2.021382</d>
<d>1.814485</d>
<d>2.129306</d>
<d>1.936354</d>
<d>1.935015</d>
<d>2.052445</d>
<d>1.991642</d>
<d>1.990499</d>
<d>1.911413</d>
<d>1.917971</d>
<d>2.00332</d>
<d>1.917138</d>
<d>1.681931</d>
<d>1.705882</d>
<d>1.721199</d>
<d>1.498365</d>
<d>1.676886</d>
<d>1.615223</d>
<d>1.512174</d>
<d>1.840188</d>
<d>1.48896</d>
<d>1.45759</d>
<d>1.519593</d>
<d>1.604077</d>
<d>1.510775</d>
</Subcolumn>
</YColumn>
</Table>
<Table ID="Table3" XFormat="none" YFormat="replicates" Replicates="1" TableType="TwoWay" EVFormat="AsteriskAfterNumber">
<Title>Figure 3 b</Title>
<YColumn Width="59" Decimals="6" Subcolumns="1">
<Title><I>rgs-7::epdz</I></Title>
<Subcolumn>
<d>0.920701</d>
<d>0.896931</d>
<d>0.856525</d>
<d>0.650536</d>
<d>0.85071</d>
<d>0.827449</d>
<d>0.65999</d>
<d>0.901913</d>
<d>0.590472</d>
<d>0.804955</d>
<d>1.073467</d>
<d>0.3756</d>
<d>0.795257</d>
<d>0.719312</d>
<d>0.87329</d>
<d>0.732727</d>
<d>0.691879</d>
<d>0.865056</d>
<d>0.835501</d>
<d>0.869085</d>
</Subcolumn>
</YColumn>
<YColumn Width="59" Decimals="6" Subcolumns="1">
<Title><I>ph::lov </I>; 
<I>rgs-7::epdz</I></Title>
<Subcolumn>
<d>1.086714</d>
<d>1.006776</d>
<d>1.196661</d>
<d>1.080652</d>
<d>1.013446</d>
<d>1.228208</d>
<d>0.945245</d>
<d>1.046449</d>
<d>1.19168</d>
<d>1.180976</d>
<d>1.058167</d>
<d>1.132533</d>
<d>0.840536</d>
<d>0.874084</d>
<d>0.776012</d>
<d>1.053832</d>
<d>0.910112</d>
<d>1.139117</d>
<d>1.054423</d>
<d>0.885338</d>
<d>0.975447</d>
<d>0.869813</d>
<d>0.990211</d>
<d>1.238199</d>
</Subcolumn>
</YColumn>
<YColumn Width="59" Decimals="3" Subcolumns="1">
<Title>PAR-6::LOV</Title>
<Subcolumn>
<d>0.713</d>
<d>0.478</d>
<d>0.713</d>
<d>0.675</d>
<d>0.806</d>
<d>0.675</d>
<d>0.662</d>
<d>0.546</d>
<d>0.592</d>
<d>1.009</d>
<d>0.592</d>
<d>1.092</d>
<d>0.592</d>
<d>0.772</d>
<d>0.662</d>
<d>0.927</d>
<d>0.889</d>
<d>1.304</d>
<d>0.662</d>
<d>0.964</d>
<d>0.848</d>
<d>0.592</d>
<d>1.185</d>
<d>0.964</d>
</Subcolumn>
</YColumn>
<YColumn Width="62" Decimals="6" Subcolumns="1">
<Title>PAR-6::LOV; 
RGS-7::ePDZ</Title>
<Subcolumn>
<d>0.889</d>
<d>0.772</d>
<d>0.937</d>
<d>0.889</d>
<d>0.848</d>
<d>0.772</d>
<d>1.132</d>
<d>0.662</d>
<d>0.713</d>
<d>1.139</d>
<d>1.068</d>
<d>1.068</d>
<d>1.068</d>
<d>1.185</d>
<d>1.092</d>
<d>1.139</d>
<d>1.068</d>
<d>1.06</d>
<d>1.199</d>
<d>1.034</d>
</Subcolumn>
</YColumn>
<YColumn Width="59" Decimals="15" Subcolumns="1">

<Subcolumn/>
</YColumn>
<YColumn Width="59" Decimals="6" Subcolumns="1">
<Title><I>rgs-7::epdz</I></Title>
<Subcolumn>
<d>0.928965</d>
<d>0.948379</d>
<d>1.066674</d>
<d>1.167676</d>
<d>1.281002</d>
<d>1.180233</d>
<d>1.185529</d>
<d>1.099696</d>
<d>1.013734</d>
<d>1.040613</d>
<d>1.083543</d>
<d>0.766378</d>
<d>1.01563</d>
<d>1.02308</d>
<d>0.926662</d>
<d>1.133236</d>
<d>0.972938</d>
<d>1.091879</d>
<d>0.95704</d>
<d>0.969423</d>
</Subcolumn>
</YColumn>
<YColumn Width="59" Decimals="6" Subcolumns="1">
<Title><I>ph::lov </I>; 
<I>rgs-7::epdz</I></Title>
<Subcolumn>
<d>1.451554</d>
<d>1.224588</d>
<d>1.507155</d>
<d>1.128264</d>
<d>1.703023</d>
<d>1.303857</d>
<d>1.384248</d>
<d>1.162411</d>
<d>1.239978</d>
<d>1.373196</d>
<d>1.012965</d>
<d>1.033483</d>
<d>1.404094</d>
<d>1.854885</d>
<d>1.171272</d>
<d>1.38541</d>
<d>1.227431</d>
<d>0.980899</d>
<d>1.078398</d>
<d>1.251613</d>
<d>1.018452</d>
<d>0.999099</d>
<d>0.998739</d>
<d>1.112939</d>
</Subcolumn>
</YColumn>
<YColumn Width="59" Decimals="3" Subcolumns="1">
<Title>PAR-6::LOV</Title>
<Subcolumn>
<d>1.199</d>
<d>0.889</d>
<d>0.889</d>
<d>0.838</d>
<d>0.838</d>
<d>1.009</d>
<d>0.772</d>
<d>0.806</d>
<d>0.964</d>
<d>1.325</d>
<d>0.955</d>
<d>1.132</d>
<d>0.937</d>
<d>0.937</d>
<d>0.964</d>
<d>1.221</d>
<d>1.325</d>
<d>1.009</d>
<d>1.132</d>
<d>1.068</d>
<d>0.848</d>
<d>0.838</d>
<d>1.009</d>
<d>1.132</d>
</Subcolumn>
</YColumn>
<YColumn Width="62" Decimals="3" Subcolumns="1">
<Title>PAR-6::LOV; 
RGS-7::ePDZ</Title>
<Subcolumn>
<d>0.955</d>
<d>1.124</d>
<d>1.139</d>
<d>1.457</d>
<d>1.034</d>
<d>1.034</d>
<d>1.25</d>
<d>0.889</d>
<d>1.068</d>
<d>0.838</d>
<d>1.034</d>
<d>1.092</d>
<d>1.034</d>
<d>1.096</d>
<d>1.481</d>
<d>1.311</d>
<d>1.192</d>
<d>1.221</d>
<d>1.383</d>
<d>1.221</d>
</Subcolumn>
</YColumn>
</Table>
<Table ID="Table4" XFormat="none" YFormat="replicates" Replicates="1" TableType="TwoWay" EVFormat="AsteriskAfterNumber">
<Title>Figure 4 b</Title>
<YColumn Width="59" Decimals="6" Subcolumns="1">
<Title>control</Title>
<Subcolumn>
<d>0.701458</d>
<d>1.230844</d>
<d>0.939942</d>
<d>0.768266</d>
<d>1.092376</d>
<d>0.598182</d>
<d>0.914616</d>
<d>1.033991</d>
<d>0.857052</d>
<d>1.03738</d>
<d>0.76579</d>
<d>0.689727</d>
<d>1.1733</d>
<d>0.648598</d>
<d>0.756328</d>
<d>0.651461</d>
<d>0.776557</d>
<d>0.862755</d>
<d>0.705025</d>
<d>0.551227</d>
<d>1.02833</d>
<d>0.773886</d>
<d>0.660333</d>
<d>0.692568</d>
<d>1.024859</d>
<d>0.937414</d>
<d>0.961987</d>
<d>0.894981</d>
<d>0.943921</d>
<d>0.941902</d>
<d>0.857327</d>
<d>0.883817</d>
<d>0.976782</d>
<d>0.896959</d>
<d>0.815245</d>
<d>0.63341</d>
<d>0.74103</d>
<d>0.892508</d>
<d>0.784084</d>
</Subcolumn>
</YColumn>
<YColumn Width="59" Decimals="6" Subcolumns="1">
<Title><I>ph::lov</I></Title>
<Subcolumn>
<d>0.895291</d>
<d>0.93448</d>
<d>1.047325</d>
<d>0.998764</d>
<d>1.094009</d>
<d>1.277164</d>
<d>0.41759</d>
<d>0.639532</d>
<d>0.809872</d>
<d>0.96777</d>
<d>0.681272</d>
<d>0.605671</d>
<d>1.473987</d>
<d>0.881836</d>
<d>0.910464</d>
<d>0.884943</d>
<d>1.226234</d>
<d>0.745601</d>
<d>0.641888</d>
<d>0.645029</d>
<d>0.668229</d>
<d>0.647895</d>
<d>0.676402</d>
<d>0.758679</d>
<d>0.528895</d>
<d>0.743243</d>
<d>0.514462</d>
<d>0.776914</d>
<d>0.894493</d>
</Subcolumn>
</YColumn>
<YColumn Width="59" Decimals="3" Subcolumns="1">
<Title>ePDZ::RIC-8</Title>
<Subcolumn>
<d>0.772</d>
<d>0.713</d>
<d>0.749</d>
<d>0.591</d>
<d>0.592</d>
<d>0.662</d>
<d>0.662</d>
<d>0.889</d>
<d>0.713</d>
<d>0.889</d>
<d>0.675</d>
<d>0.713</d>
<d>0.838</d>
<d>0.848</d>
<d>0.838</d>
<d>0.848</d>
<d>0.662</d>
<d>0.592</d>
<d>0.675</d>
<d>0.662</d>
<d>0.662</d>
</Subcolumn>
</YColumn>
<YColumn Width="102" Decimals="3" Subcolumns="1">
<Title>PH::LOV; ePDZ::RIC-8</Title>
<Subcolumn>
<d>0.889</d>
<d>0.889</d>
<d>0.889</d>
<d>0.937</d>
<d>0.592</d>
<d>1.009</d>
<d>0.964</d>
<d>0.806</d>
<d>1.034</d>
<d>0.53</d>
<d>0.772</d>
<d>0.889</d>
<d>0.838</d>
<d>1.132</d>
<d>0.419</d>
<d>0.546</d>
<d>0.562</d>
<d>0.848</d>
<d>0.546</d>
<d>1.132</d>
<d>0.713</d>
</Subcolumn>
</YColumn>
<YColumn Width="59" Decimals="15" Subcolumns="1">

<Subcolumn/>
</YColumn>
<YColumn Width="59" Decimals="6" Subcolumns="1">
<Title>control</Title>
<Subcolumn>
<d>1.05623</d>
<d/>
<d/>
<d>0.969437</d>
<d>1.217596</d>
<d>0.905724</d>
<d/>
<d>1.183983</d>
<d>0.956053</d>
<d/>
<d>0.988735</d>
<d>1.161661</d>
<d>1.486165</d>
<d/>
<d>1.064973</d>
<d>0.999842</d>
<d>1.251233</d>
<d/>
<d/>
<d>0.870784</d>
<d>1.11819</d>
<d>1.103692</d>
<d>0.876489</d>
<d>1.070397</d>
<d>0.99496</d>
<d>0.788858</d>
<d/>
<d>1.065612</d>
<d>0.956224</d>
<d/>
<d>1.194737</d>
<d>1.177807</d>
<d>1.422425</d>
<d>1.015218</d>
<d>0.957912</d>
<d>1.133531</d>
<d>0.888259</d>
</Subcolumn>
</YColumn>
<YColumn Width="59" Decimals="6" Subcolumns="1">
<Title><I>ph::lov</I></Title>
<Subcolumn>
<d>1.037944</d>
<d>1.311778</d>
<d>1.108228</d>
<d>1.066904</d>
<d>1.250378</d>
<d>1.483368</d>
<d>0.973353</d>
<d>1.055438</d>
<d>0.945494</d>
<d>1.052302</d>
<d>0.896835</d>
<d>0.724496</d>
<d>1.220539</d>
<d>1.096134</d>
<d>1.068482</d>
<d>1.057972</d>
<d>0.913672</d>
<d>1.205561</d>
<d>1.056627</d>
<d>0.934796</d>
<d>0.954045</d>
<d>0.96804</d>
<d>1.033421</d>
<d>0.936441</d>
<d>0.930167</d>
<d>1.134507</d>
<d>0.803015</d>
<d>0.744609</d>
<d>1.171508</d>
</Subcolumn>
</YColumn>
<YColumn Width="59" Decimals="3" Subcolumns="1">
<Title>ePDZ::RIC-8</Title>
<Subcolumn>
<d>1.257</d>
<d>1.034</d>
<d>0.848</d>
<d>0.802</d>
<d>0.889</d>
<d>0.955</d>
<d>0.889</d>
<d>1.132</d>
<d>1.221</d>
<d>0.937</d>
<d>1.139</d>
<d>0.806</d>
<d>0.937</d>
<d>1.068</d>
<d>1.132</d>
<d>1.068</d>
<d>1.068</d>
<d>0.795</d>
<d>0.848</d>
<d>0.889</d>
<d>0.937</d>
</Subcolumn>
</YColumn>
<YColumn Width="102" Decimals="3" Subcolumns="1">
<Title>PH::LOV; ePDZ::RIC-8</Title>
<Subcolumn>
<d>1.034</d>
<d>1.009</d>
<d>0.937</d>
<d>0.838</d>
<d>0.838</d>
<d>1.257</d>
<d>1.034</d>
<d>1.068</d>
<d>1.068</d>
<d>0.889</d>
<d>1.034</d>
<d>1.092</d>
<d>1.185</d>
<d>1.457</d>
<d>0.937</d>
<d>0.964</d>
<d>0.675</d>
<d>0.806</d>
<d>0.806</d>
<d>1.257</d>
<d>0.848</d>
</Subcolumn>
</YColumn>
</Table>
<Table ID="Table5" XFormat="none" YFormat="replicates" Replicates="1" TableType="TwoWay" EVFormat="AsteriskAfterNumber">
<Title>Figure 5 c</Title>
<YColumn Width="59" Decimals="6" Subcolumns="1">
<Title>time (s)</Title>
<Subcolumn>
<d>0</d>
<d>2</d>
<d>4</d>
<d>6</d>
<d>8</d>
<d>10</d>
<d>12</d>
<d>14</d>
<d>16</d>
<d>18</d>
<d>20</d>
<d>22</d>
<d>24</d>
<d>26</d>
<d>28</d>
<d>30</d>
<d>32</d>
<d>34</d>
<d>36</d>
<d>38</d>
<d>40</d>
</Subcolumn>
</YColumn>
<YColumn Width="59" Decimals="9" Subcolumns="1">
<Title>GPR-1 A</Title>
<Subcolumn>
<d>1.9334664</d>
<d>1.991927825</d>
<d>2.448158761</d>
<d>2.62113457</d>
<d>3.060327027</d>
<d>2.954675354</d>
<d>2.975629476</d>
<d>3.119892473</d>
<d>3.243929797</d>
<d>3.382765917</d>
<d>3.626554857</d>
<d>3.850044563</d>
<d>4.489400848</d>
<d>4.419794965</d>
<d>4.780369534</d>
<d>4.493905298</d>
<d>4.503263292</d>
<d>4.987264673</d>
<d>4.503606388</d>
<d>5.213789269</d>
<d>5.595644445</d>
</Subcolumn>
</YColumn>
<YColumn Width="59" Decimals="9" Subcolumns="1">
<Title>GPR-1 P</Title>
<Subcolumn>
<d>1.666562857</d>
<d>1.900960384</d>
<d>2.221543105</d>
<d>2.624329088</d>
<d>2.862143781</d>
<d>3.515609265</d>
<d>3.269617335</d>
<d>3.605920961</d>
<d>3.396938728</d>
<d>3.515339233</d>
<d>3.645421811</d>
<d>4.101531633</d>
<d>4.605549822</d>
<d>3.917891536</d>
<d>3.856245757</d>
<d>4.360432132</d>
<d>4.194430177</d>
<d>4.640811012</d>
<d>4.460921717</d>
<d>4.841296929</d>
<d>5.073673674</d>
</Subcolumn>
</YColumn>
<YColumn Width="59" Decimals="9" Subcolumns="1">
<Title>PH A</Title>
<Subcolumn>
<d>2.413487048</d>
<d>2.47883137</d>
<d>2.523085652</d>
<d>2.577448972</d>
<d>2.54276505</d>
<d>2.513479255</d>
<d>2.444784327</d>
<d>2.428971553</d>
<d>2.370298687</d>
<d>2.397008878</d>
<d>2.41175168</d>
<d>2.409088654</d>
<d>2.431796034</d>
<d>2.399366249</d>
<d>2.448693049</d>
<d>2.459465492</d>
<d>2.445961191</d>
<d>2.505493273</d>
<d>2.444929223</d>
<d>2.470295704</d>
<d>2.42890227</d>
</Subcolumn>
</YColumn>
<YColumn Width="59" Decimals="9" Subcolumns="1">
<Title>PH P</Title>
<Subcolumn>
<d>2.824204819</d>
<d>2.803322346</d>
<d>2.728895959</d>
<d>2.683373022</d>
<d>2.585600626</d>
<d>2.568459279</d>
<d>2.549071082</d>
<d>2.522706186</d>
<d>2.524185433</d>
<d>2.459809588</d>
<d>2.39554866</d>
<d>2.43374896</d>
<d>2.445254546</d>
<d>2.438673524</d>
<d>2.373987806</d>
<d>2.466258959</d>
<d>2.445113586</d>
<d>2.46700797</d>
<d>2.481680199</d>
<d>2.541921293</d>
<d>2.551814514</d>
</Subcolumn>
</YColumn>
</Table>
<Table ID="Table6" XFormat="none" YFormat="replicates" Replicates="1" TableType="TwoWay" EVFormat="AsteriskAfterNumber">
<Title>Figure 5 d</Title>
<YColumn Width="117" Decimals="7" Subcolumns="1">
<Title><I>epdz::mch::gpr-1, gpr-2 </I>KO</Title>
<Subcolumn>
<d>0.859529</d>
<d>0.5450957</d>
<d>0.8822628</d>
<d>0.5126333</d>
<d>0.4142039</d>
<d>0.5920395</d>
<d>0.5034797</d>
<d>0.3471192</d>
<d>0.3453947</d>
<d>0.3408146</d>
<d>0.4332819</d>
<d>0.7272863</d>
<d>0.6663358</d>
<d>0.386409</d>
<d>0.275071</d>
<d>0.54485</d>
<d>0.461533</d>
<d>0.439217</d>
<d>0.293848</d>
<d>0.569478</d>
<d>0.441182</d>
<d>0.230418</d>
<d>0.399004</d>
<d>0.401014</d>
</Subcolumn>
</YColumn>
<YColumn Width="59" Decimals="7" Subcolumns="1">
<Title>+ PH::LOV</Title>
<Subcolumn>
<d>0.6522897</d>
<d>0.9213644</d>
<d>0.8465452</d>
<d>0.8058946</d>
<d>0.845043</d>
<d>0.706162</d>
<d>0.583102</d>
<d>1.105865</d>
<d>0.6320425</d>
<d>0.657728</d>
<d>0.601558</d>
<d>0.638329</d>
<d>0.70444</d>
<d>0.641378</d>
<d>0.839927</d>
<d>0.714016</d>
<d>0.769745</d>
<d>0.624122</d>
<d>0.989803</d>
<d>0.687877</d>
</Subcolumn>
</YColumn>
<YColumn Width="59" Decimals="6" Subcolumns="1">
<Title><I>+G</I><I><Font Face="Symbol">a</Font></I>RNAi</Title>
<Subcolumn>
<d>0.259408</d>
<d>0.281955</d>
<d>0.246717</d>
<d>0.225757</d>
<d>0.279633</d>
<d>0.200462</d>
<d>0.191575</d>
<d>0.28938</d>
<d>0.225253</d>
<d>0.222031</d>
<d>0.240707</d>
<d>0.258093</d>
<d>0.235932</d>
<d>0.209494</d>
</Subcolumn>
</YColumn>
<YColumn Width="92" Decimals="7" Subcolumns="1">
<Title>+ PH::LOV ; <I>G</I><I><Font Face="Symbol">a</Font></I>RNAi</Title>
<Subcolumn>
<d>0.807376</d>
<d>0.842375</d>
<d>0.7989942</d>
<d>0.999169</d>
<d>0.7336275</d>
<d>0.680778</d>
<d>0.873942</d>
<d>1.298706</d>
<d>0.446356</d>
<d>0.511989</d>
<d>0.752588</d>
<d>0.594785</d>
<d>0.671999</d>
<d>0.788355</d>
<d>0.513192</d>
<d>0.706969</d>
<d>0.370942</d>
<d>0.454799</d>
<d>0.628619</d>
<d>0.773501</d>
<d>0.451986</d>
<d>0.587572</d>
<d>1.123895</d>
</Subcolumn>
</YColumn>
<YColumn Width="75" Decimals="7" Subcolumns="1">
<Title><I>+ G</I><I><Font Face="Symbol">a</Font></I>+ <I>ric-8 </I>RNAi</Title>
<Subcolumn>
<d>0.2598287</d>
<d>0.277039</d>
<d>0.249362</d>
<d>0.2472904</d>
<d>0.217596</d>
<d>0.201929</d>
<d>0.260697</d>
<d>0.2867249</d>
<d>0.225958</d>
<d>0.458755</d>
<d>0.224425</d>
<d>0.179278</d>
<d>0.179342</d>
<d>0.373853</d>
<d>0.193497</d>
<d>0.267925</d>
<d>0.196919</d>
<d>0.212214</d>
<d>0.268441</d>
<d>0.194687</d>
<d>0.275497</d>
<d>0.210578</d>
<d>0.209751</d>
<d>0.238352</d>
<d>0.181151</d>
</Subcolumn>
</YColumn>
<YColumn Width="121" Decimals="6" Subcolumns="1">
<Title>+ PH::LOV ; <I>G</I><I><Font Face="Symbol">a</Font></I>+ <I>ric-8 </I>RNAi</Title>
<Subcolumn>
<d>0.545074</d>
<d>0.587682</d>
<d>0.558907</d>
<d>0.482636</d>
<d>0.433186</d>
<d>0.489349</d>
<d>0.992796</d>
<d>0.460749</d>
<d>0.728788</d>
<d>0.96811</d>
<d>0.592379</d>
<d>0.511342</d>
<d>0.89885</d>
<d>0.582639</d>
<d>0.344048</d>
<d>0.433227</d>
<d>0.504867</d>
<d>0.816844</d>
<d>1.232986</d>
<d>0.652918</d>
<d>0.526372</d>
<d>0.891193</d>
<d>0.887704</d>
<d>0.594571</d>
<d>0.618593</d>
<d>0.609658</d>
<d>0.837028</d>
</Subcolumn>
</YColumn>
<YColumn Width="59" Decimals="15" Subcolumns="1">

<Subcolumn/>
</YColumn>
<YColumn Width="117" Decimals="7" Subcolumns="1">
<Title><I>epdz::mch::gpr-1, gpr-2 </I>KO</Title>
<Subcolumn>
<d>1.12982</d>
<d>0.862624</d>
<d>1.209492</d>
<d>0.76523</d>
<d>0.7224236</d>
<d>0.8761533</d>
<d>1.010217</d>
<d>0.8957627</d>
<d>0.5875894</d>
<d>0.5797014</d>
<d>0.858205</d>
<d>0.9363485</d>
<d>0.5017675</d>
<d>0.72858</d>
<d>0.42476</d>
<d>0.907293</d>
<d>1.056775</d>
<d>0.781822</d>
<d>0.557493</d>
<d>0.838054</d>
<d>0.67221</d>
<d>0.530342</d>
<d>0.587018</d>
<d>0.783066</d>
</Subcolumn>
</YColumn>
<YColumn Width="59" Decimals="7" Subcolumns="1">
<Title>+ PH::LOV</Title>
<Subcolumn>
<d>0.802176</d>
<d>1.124967</d>
<d>1.251365</d>
<d>0.700959</d>
<d>0.660562</d>
<d>0.866201</d>
<d>1.086926</d>
<d>1.23273</d>
<d>0.675159</d>
<d>0.943281</d>
<d>0.8630665</d>
<d>0.971266</d>
<d>0.725441</d>
<d>0.696072</d>
<d>0.901981</d>
<d>0.812513</d>
<d>0.848291</d>
<d>0.97471</d>
<d>0.645989</d>
<d>0.768485</d>
<d>0.74725</d>
<d>0.662055</d>
</Subcolumn>
</YColumn>
<YColumn Width="59" Decimals="6" Subcolumns="1">
<Title><I>+G</I><I><Font Face="Symbol">a</Font></I>RNAi</Title>
<Subcolumn>
<d>0.247878</d>
<d>0.293343</d>
<d>0.268556</d>
<d>0.229087</d>
<d>0.202961</d>
<d>0.407135</d>
<d>0.243177</d>
<d>0.286205</d>
<d>0.251396</d>
<d>0.205792</d>
<d>0.265537</d>
<d>0.144433</d>
<d>0.234517</d>
<d>0.271078</d>
</Subcolumn>
</YColumn>
<YColumn Width="92" Decimals="7" Subcolumns="1">
<Title>+ PH::LOV ; <I>G</I><I><Font Face="Symbol">a</Font></I>RNAi</Title>
<Subcolumn>
<d>1.10747</d>
<d>0.885012</d>
<d>0.879949</d>
<d>0.78959</d>
<d>0.967691</d>
<d>0.768775</d>
<d>1.080222</d>
<d>1.046195</d>
<d>0.6290874</d>
<d>0.943217</d>
<d>0.6119897</d>
<d>1.18168</d>
<d>0.952848</d>
<d>0.6861725</d>
<d>0.86574</d>
<d>0.560102</d>
<d>0.671631</d>
<d>0.5723</d>
<d>0.604696</d>
<d>0.836649</d>
<d>0.727275</d>
<d>0.693351</d>
<d>0.87722</d>
<d>1.013289</d>
</Subcolumn>
</YColumn>
<YColumn Width="75" Decimals="7" Subcolumns="1">
<Title><I>+ G</I><I><Font Face="Symbol">a</Font></I>+ <I>ric-8 </I>RNAi</Title>
<Subcolumn>
<d>0.333342</d>
<d>0.336833</d>
<d>0.2706226</d>
<d>0.250051</d>
<d>0.213809</d>
<d>0.217666</d>
<d>0.252691</d>
<d>0.354807</d>
<d>0.248113</d>
<d>0.287512</d>
<d>0.293213</d>
<d>0.194514</d>
<d>0.26278</d>
<d>0.310319</d>
<d>0.175946</d>
<d>0.227704</d>
<d>0.275898</d>
<d>0.2609727</d>
<d>0.179997</d>
<d>0.2195139</d>
<d>0.288021</d>
<d>0.208315</d>
<d>0.316934</d>
<d>0.2520191</d>
<d>0.228569</d>
</Subcolumn>
</YColumn>
<YColumn Width="121" Decimals="6" Subcolumns="1">
<Title>+ PH::LOV ; <I>G</I><I><Font Face="Symbol">a</Font></I>+ <I>ric-8 </I>RNAi</Title>
<Subcolumn>
<d>0.515941</d>
<d>0.410365</d>
<d>0.582148</d>
<d>0.435462</d>
<d>0.425853</d>
<d>1.110766</d>
<d>0.590277</d>
<d>0.738033</d>
<d>1.155189</d>
<d>0.816358</d>
<d>0.478684</d>
<d>0.521265</d>
<d>0.60812</d>
<d>0.595363</d>
<d>0.48465</d>
<d>0.369591</d>
<d>0.624944</d>
<d>0.474289</d>
<d>0.798842</d>
<d>0.58338</d>
<d>0.695842</d>
<d>0.556546</d>
<d>0.968499</d>
<d>0.589117</d>
<d>0.671926</d>
<d>0.788623</d>
<d>1.065564</d>
</Subcolumn>
</YColumn>
</Table>
<Table ID="Table7" XFormat="none" YFormat="replicates" Replicates="1" TableType="TwoWay" EVFormat="AsteriskAfterNumber">
<Title>Figure 5 e</Title>
<YColumn Width="125" Decimals="6" Subcolumns="1">
<Title><I>epdz::mcherry::gpr-1; </I><Font Face="Symbol">D</Font><I>gpr-2</I></Title>
<Subcolumn>
<d>0.419</d>
<d>0.296</d>
<d>0.296</d>
<d>0.296</d>
<d>0.375</d>
<d>0.265</d>
<d>0.296</d>
<d>0.478</d>
<d>0.53</d>
<d>0.478</d>
<d>0.419</d>
<d>0.187</d>
<d>0.296</d>
<d>0.419</d>
<d>0.53</d>
<d>0.296</d>
<d>0.419</d>
<d>0.419</d>
<d>0.478</d>
<d>0.375</d>
<d>0.546</d>
<d>0.478</d>
<d>0.562</d>
<d>0.478</d>
<d>0.419</d>
<d>0.478</d>
<d>0.478</d>
<d>0.419</d>
<d>0.397</d>
<d>0.675</d>
<d>0.662</d>
<d>0.795</d>
<d>0.713</d>
<d>0.662</d>
<d>0.937</d>
<d>0.838</d>
<d>0.937</d>
<d>0.806</d>
</Subcolumn>
</YColumn>
<YColumn Width="185" Decimals="3" Subcolumns="1">
<Title>epdz::mcherry::gpr-1; <Font Face="Symbol">D</Font>gpr-2; ph::egfp::lov</Title>
<Subcolumn>
<d>0.478</d>
<d>0.772</d>
<d>0.806</d>
<d>0.772</d>
<d>0.546</d>
<d>0.848</d>
<d>0.749</d>
<d>0.546</d>
<d>0.562</d>
<d>0.478</d>
<d>0.478</d>
<d>0.662</d>
<d>0.546</d>
<d>0.662</d>
<d>0.675</d>
<d>0.713</d>
<d>0.546</d>
<d>0.546</d>
</Subcolumn>
</YColumn>
<YColumn Width="171" Decimals="3" Subcolumns="1">
<Title><I>epdz::mcherry::gpr-1; </I><I><Font Face="Symbol">D</Font></I><I>gpr-2; Ga(RNAi)</I></Title>
<Subcolumn>
<d>0.296</d>
<d>0.187</d>
<d>0.187</d>
<d>0.296</d>
<d>0.397</d>
<d>0.296</d>
<d>0.397</d>
<d>0.296</d>
<d>0.296</d>
<d>0.265</d>
<d>0.296</d>
<d>0.375</d>
<d>0.375</d>
</Subcolumn>
</YColumn>
<YColumn Width="59" Decimals="3" Subcolumns="1">
<Title>+ PH::LOV 
dark</Title>
<Subcolumn>
<d>0.187</d>
<d>0.419</d>
<d>0.296</d>
<d>0.296</d>
<d>0.375</d>
<d>0.546</d>
<d>0.478</d>
<d>0.419</d>
<d>0.662</d>
<d>0.419</d>
<d>0.478</d>
<d>0.713</d>
<d>0.675</d>
<d>0.397</d>
</Subcolumn>
</YColumn>
<YColumn Width="231" Decimals="3" Subcolumns="1">
<Title>epdz::mcherry::gpr-1; <Font Face="Symbol">D</Font>gpr-2; ph::egfp::lov; Ga(RNAi)</Title>
<Subcolumn>
<d>0.397</d>
<d>0.675</d>
<d>0.419</d>
<d>0.287</d>
<d>0.478</d>
<d>0.419</d>
<d>0.419</d>
<d>0.675</d>
<d/>
<d>0.772</d>
<d>0.562</d>
<d>0.713</d>
<d>0.772</d>
<d>0.713</d>
<d>0.419</d>
<d>0.478</d>
<d>0.662</d>
<d>0.478</d>
<d>0.478</d>
<d>0.713</d>
<d>0.592</d>
<d>0.848</d>
<d>0.419</d>
<d>0.955</d>
<d>0.675</d>
<d>0.889</d>
<d>0.478</d>
<d>0.592</d>
<d>0.592</d>
<d>0.848</d>
</Subcolumn>
</YColumn>
<YColumn Width="59" Decimals="15" Subcolumns="1">

<Subcolumn/>
</YColumn>
<YColumn Width="125" Decimals="3" Subcolumns="1">
<Title><I>epdz::mcherry::gpr-1; </I><Font Face="Symbol">D</Font><I>gpr-2</I></Title>
<Subcolumn>
<d>0.937</d>
<d>0.296</d>
<d>0.806</d>
<d>0.419</d>
<d>0.662</d>
<d>0.296</d>
<d>0.478</d>
<d>0.749</d>
<d>0.713</d>
<d>0.562</d>
<d>0.419</d>
<d>0.265</d>
<d>0.592</d>
<d>0.749</d>
<d>0.806</d>
<d>0.397</d>
<d>0.806</d>
<d>0.478</d>
<d>0.662</d>
<d>0.772</d>
<d>0.713</d>
<d>0.964</d>
<d>0.675</d>
<d>0.662</d>
<d>0.592</d>
<d>0.675</d>
<d>0.592</d>
<d>0.838</d>
<d>0.419</d>
<d>0.772</d>
<d>1.139</d>
<d>1.068</d>
<d>0.772</d>
<d>1.009</d>
<d>1.034</d>
<d>1.611</d>
<d>1.068</d>
<d>0.955</d>
</Subcolumn>
</YColumn>
<YColumn Width="185" Decimals="3" Subcolumns="1">
<Title>epdz::mcherry::gpr-1; <Font Face="Symbol">D</Font>gpr-2; ph::egfp::lov</Title>
<Subcolumn>
<d>0.478</d>
<d>1.068</d>
<d>0.562</d>
<d>0.838</d>
<d>0.772</d>
<d>0.772</d>
<d>0.562</d>
<d>0.848</d>
<d>0.419</d>
<d>0.713</d>
<d>0.546</d>
<d>0.772</d>
<d>0.592</d>
<d>0.713</d>
<d>0.838</d>
<d>0.713</d>
<d>0.592</d>
<d>0.713</d>
</Subcolumn>
</YColumn>
<YColumn Width="171" Decimals="3" Subcolumns="1">
<Title><I>epdz::mcherry::gpr-1; </I><I><Font Face="Symbol">D</Font></I><I>gpr-2; Ga(RNAi)</I></Title>
<Subcolumn>
<d>0.296</d>
<d>0.296</d>
<d>0.296</d>
<d>0.296</d>
<d>0.296</d>
<d>0.375</d>
<d>0.397</d>
<d>0.296</d>
<d>0.375</d>
<d>0.419</d>
<d>0.296</d>
<d>0.397</d>
<d>0.187</d>
</Subcolumn>
</YColumn>
<YColumn Width="59" Decimals="3" Subcolumns="1">
<Title>+ PH::LOV 
dark</Title>
<Subcolumn>
<d>0.296</d>
<d>0.375</d>
<d>0.397</d>
<d>0.53</d>
<d>0.296</d>
<d>0.713</d>
<d>0.478</d>
<d>0.375</d>
<d>0.546</d>
<d>0.419</d>
<d>0.662</d>
<d>0.546</d>
<d>0.419</d>
<d>0.397</d>
</Subcolumn>
</YColumn>
<YColumn Width="231" Decimals="3" Subcolumns="1">
<Title>epdz::mcherry::gpr-1; <Font Face="Symbol">D</Font>gpr-2; ph::egfp::lov; Ga(RNAi)</Title>
<Subcolumn>
<d>0.592</d>
<d>0.546</d>
<d>0.592</d>
<d>0.328</d>
<d>0.478</d>
<d>0.53</d>
<d>0.419</d>
<d>0.662</d>
<d>0.675</d>
<d>0.592</d>
<d>0.662</d>
<d>0.838</d>
<d>0.592</d>
<d>1.009</d>
<d>0.53</d>
<d>0.562</d>
<d>0.419</d>
<d>0.562</d>
<d>0.546</d>
<d>0.478</d>
<d>0.546</d>
<d>0.675</d>
<d>0.265</d>
<d>0.592</d>
<d>0.848</d>
<d>1.25</d>
<d>0.478</d>
<d>0.419</d>
<d>1.325</d>
<d>0.675</d>
</Subcolumn>
</YColumn>
</Table>
<Table ID="Table8" XFormat="none" YFormat="replicates" Replicates="1" TableType="TwoWay" EVFormat="AsteriskAfterNumber">
<Title>Figure 5 h first panel</Title>
<RowTitlesColumn Width="1">
<Subcolumn>
<d>5</d>
<d>10</d>
<d>15</d>
<d>20</d>
<d>25</d>
<d>30</d>
<d>35</d>
<d>40</d>
<d>45</d>
<d>50</d>
<d>55</d>
<d>60</d>
<d>65</d>
<d>70</d>
<d>75</d>
<d>80</d>
<d>85</d>
<d>90</d>
<d>95</d>
<d>100</d>
</Subcolumn>
</RowTitlesColumn>
<YColumn Width="59" Decimals="6" Subcolumns="1">
<Title>%</Title>
<Subcolumn>
<d>5</d>
<d>10</d>
<d>15</d>
<d>20</d>
<d>25</d>
<d>30</d>
<d>35</d>
<d>40</d>
<d>45</d>
<d>50</d>
<d>55</d>
<d>60</d>
<d>65</d>
<d>70</d>
<d>75</d>
<d>80</d>
<d>85</d>
<d>90</d>
<d>95</d>
<d>100</d>
</Subcolumn>
</YColumn>
<YColumn Width="313" Decimals="0" Subcolumns="1">
<Title>20171124_20-25_AZ-PH_250ms_stream_60x_CBSD_30%_green_wt_1 xls</Title>
<Subcolumn>
<d>0</d>
<d>1</d>
<d>3</d>
<d>9</d>
<d>13</d>
<d>13</d>
<d>7</d>
<d>14</d>
<d>3</d>
<d>1</d>
<d>0</d>
<d>2</d>
<d>1</d>
<d>9</d>
<d>8</d>
<d>8</d>
<d>8</d>
<d>3</d>
<d>9</d>
<d>0</d>
</Subcolumn>
</YColumn>
<YColumn Width="313" Decimals="0" Subcolumns="1">
<Title>20171124_20-25_AZ-PH_250ms_stream_60x_CBSD_30%_green_wt_2 xls</Title>
<Subcolumn>
<d>0</d>
<d>2</d>
<d>10</d>
<d>12</d>
<d>20</d>
<d>24</d>
<d>7</d>
<d>8</d>
<d>2</d>
<d>0</d>
<d>0</d>
<d>2</d>
<d>2</d>
<d>3</d>
<d>8</d>
<d>9</d>
<d>8</d>
<d>10</d>
<d>12</d>
<d>1</d>
</Subcolumn>
</YColumn>
<YColumn Width="313" Decimals="0" Subcolumns="1">
<Title>20171124_20-25_AZ-PH_250ms_stream_60x_CBSD_30%_green_wt_3 xls</Title>
<Subcolumn>
<d>0</d>
<d>0</d>
<d>1</d>
<d>10</d>
<d>14</d>
<d>26</d>
<d>33</d>
<d>19</d>
<d>10</d>
<d>5</d>
<d>3</d>
<d>1</d>
<d>2</d>
<d>5</d>
<d>7</d>
<d>11</d>
<d>13</d>
<d>17</d>
<d>10</d>
<d>0</d>
</Subcolumn>
</YColumn>
<YColumn Width="313" Decimals="0" Subcolumns="1">
<Title>20171124_20-25_AZ-PH_250ms_stream_60x_CBSD_30%_green_wt_4 xls</Title>
<Subcolumn>
<d>0</d>
<d>0</d>
<d>5</d>
<d>10</d>
<d>10</d>
<d>8</d>
<d>14</d>
<d>10</d>
<d>8</d>
<d>2</d>
<d>0</d>
<d>0</d>
<d>0</d>
<d>2</d>
<d>11</d>
<d>11</d>
<d>20</d>
<d>19</d>
<d>7</d>
<d>3</d>
</Subcolumn>
</YColumn>
<YColumn Width="313" Decimals="0" Subcolumns="1">
<Title>20171124_20-25_AZ-PH_250ms_stream_60x_CBSD_30%_green_wt_5 xls</Title>
<Subcolumn>
<d>0</d>
<d>1</d>
<d>2</d>
<d>13</d>
<d>15</d>
<d>17</d>
<d>25</d>
<d>10</d>
<d>4</d>
<d>1</d>
<d>1</d>
<d>2</d>
<d>2</d>
<d>9</d>
<d>9</d>
<d>14</d>
<d>2</d>
<d>10</d>
<d>0</d>
<d>0</d>
</Subcolumn>
</YColumn>
<YColumn Width="313" Decimals="0" Subcolumns="1">
<Title>20171124_20-25_AZ-PH_250ms_stream_60x_CBSD_30%_green_wt_6 xls</Title>
<Subcolumn>
<d>0</d>
<d>5</d>
<d>7</d>
<d>12</d>
<d>17</d>
<d>22</d>
<d>16</d>
<d>8</d>
<d>1</d>
<d>0</d>
<d>0</d>
<d>1</d>
<d>0</d>
<d>4</d>
<d>7</d>
<d>9</d>
<d>14</d>
<d>21</d>
<d>12</d>
<d>5</d>
</Subcolumn>
</YColumn>
<YColumn Width="313" Decimals="0" Subcolumns="1">
<Title>20171124_20-25_AZ-PH_250ms_stream_60x_CBSD_30%_green_wt_7 xls</Title>
<Subcolumn>
<d>0</d>
<d>0</d>
<d>11</d>
<d>12</d>
<d>24</d>
<d>14</d>
<d>20</d>
<d>30</d>
<d>19</d>
<d>6</d>
<d>3</d>
<d>0</d>
<d>0</d>
<d>0</d>
<d>3</d>
<d>7</d>
<d>17</d>
<d>13</d>
<d>9</d>
<d>3</d>
</Subcolumn>
</YColumn>
<YColumn Width="321" Decimals="0" Subcolumns="1">
<Title>20171128_15-25_AZ-PH_250ms_stream_60x_CBSD_30%_green_wt_1-1 xls</Title>
<Subcolumn>
<d>0</d>
<d>0</d>
<d>2</d>
<d>6</d>
<d>6</d>
<d>9</d>
<d>5</d>
<d>4</d>
<d>2</d>
<d>2</d>
<d>0</d>
<d>0</d>
<d>2</d>
<d>3</d>
<d>7</d>
<d>21</d>
<d>6</d>
<d>10</d>
<d>8</d>
<d>0</d>
</Subcolumn>
</YColumn>
<YColumn Width="321" Decimals="0" Subcolumns="1">
<Title>20171128_15-25_AZ-PH_250ms_stream_60x_CBSD_30%_green_wt_2-1 xls</Title>
<Subcolumn>
<d>0</d>
<d>2</d>
<d>5</d>
<d>4</d>
<d>7</d>
<d>18</d>
<d>12</d>
<d>8</d>
<d>6</d>
<d>1</d>
<d>1</d>
<d>0</d>
<d>4</d>
<d>3</d>
<d>4</d>
<d>9</d>
<d>8</d>
<d>11</d>
<d>10</d>
<d>1</d>
</Subcolumn>
</YColumn>
<YColumn Width="321" Decimals="0" Subcolumns="1">
<Title>20171128_15-25_AZ-PH_250ms_stream_60x_CBSD_30%_green_wt_3-1 xls</Title>
<Subcolumn>
<d>0</d>
<d>1</d>
<d>3</d>
<d>7</d>
<d>8</d>
<d>2</d>
<d>4</d>
<d>1</d>
<d>2</d>
<d>1</d>
<d>1</d>
<d>1</d>
<d>1</d>
<d>6</d>
<d>6</d>
<d>18</d>
<d>24</d>
<d>12</d>
<d>14</d>
<d>0</d>
</Subcolumn>
</YColumn>
<YColumn Width="321" Decimals="0" Subcolumns="1">
<Title>20171128_15-25_AZ-PH_250ms_stream_60x_CBSD_30%_green_wt_4-1 xls</Title>
<Subcolumn>
<d>0</d>
<d>2</d>
<d>2</d>
<d>11</d>
<d>10</d>
<d>8</d>
<d>7</d>
<d>5</d>
<d>3</d>
<d>4</d>
<d>2</d>
<d>2</d>
<d>2</d>
<d>11</d>
<d>19</d>
<d>7</d>
<d>20</d>
<d>8</d>
<d>2</d>
<d>1</d>
</Subcolumn>
</YColumn>
</Table>
<Table ID="Table9" XFormat="none" YFormat="replicates" Replicates="1" TableType="TwoWay" EVFormat="AsteriskAfterNumber">
<Title>Figure 5 h second panel</Title>
<RowTitlesColumn Width="1">
<Subcolumn>
<d>5</d>
<d>10</d>
<d>15</d>
<d>20</d>
<d>25</d>
<d>30</d>
<d>35</d>
<d>40</d>
<d>45</d>
<d>50</d>
<d>55</d>
<d>60</d>
<d>65</d>
<d>70</d>
<d>75</d>
<d>80</d>
<d>85</d>
<d>90</d>
<d>95</d>
<d>100</d>
</Subcolumn>
</RowTitlesColumn>
<YColumn Width="59" Decimals="6" Subcolumns="1">
<Title>%</Title>
<Subcolumn>
<d>5</d>
<d>10</d>
<d>15</d>
<d>20</d>
<d>25</d>
<d>30</d>
<d>35</d>
<d>40</d>
<d>45</d>
<d>50</d>
<d>55</d>
<d>60</d>
<d>65</d>
<d>70</d>
<d>75</d>
<d>80</d>
<d>85</d>
<d>90</d>
<d>95</d>
<d>100</d>
</Subcolumn>
</YColumn>
<YColumn Width="326" Decimals="0" Subcolumns="1">
<Title>20171124_20-25_AZ-PH-JJ_250ms_stream_60x_CBSD_30%_green_wt_1 xls</Title>
<Subcolumn>
<d>0</d>
<d>5</d>
<d>10</d>
<d>10</d>
<d>12</d>
<d>16</d>
<d>13</d>
<d>10</d>
<d>1</d>
<d>9</d>
<d>13</d>
<d>19</d>
<d>17</d>
<d>13</d>
<d>20</d>
<d>3</d>
<d>2</d>
<d>3</d>
<d>0</d>
<d>0</d>
</Subcolumn>
</YColumn>
<YColumn Width="326" Decimals="0" Subcolumns="1">
<Title>20171124_20-25_AZ-PH-JJ_250ms_stream_60x_CBSD_30%_green_wt_2 xls</Title>
<Subcolumn>
<d>1</d>
<d>3</d>
<d>5</d>
<d>7</d>
<d>14</d>
<d>8</d>
<d>21</d>
<d>7</d>
<d>5</d>
<d>0</d>
<d>3</d>
<d>3</d>
<d>14</d>
<d>9</d>
<d>7</d>
<d>6</d>
<d>6</d>
<d>6</d>
<d>2</d>
<d>1</d>
</Subcolumn>
</YColumn>
<YColumn Width="326" Decimals="0" Subcolumns="1">
<Title>20171124_20-25_AZ-PH-JJ_250ms_stream_60x_CBSD_30%_green_wt_3 xls</Title>
<Subcolumn>
<d>0</d>
<d>0</d>
<d>0</d>
<d>5</d>
<d>6</d>
<d>7</d>
<d>20</d>
<d>19</d>
<d>26</d>
<d>24</d>
<d>24</d>
<d>17</d>
<d>3</d>
<d>4</d>
<d>3</d>
<d>3</d>
<d>1</d>
<d>2</d>
<d>1</d>
<d>0</d>
</Subcolumn>
</YColumn>
<YColumn Width="326" Decimals="0" Subcolumns="1">
<Title>20171124_20-25_AZ-PH-JJ_250ms_stream_60x_CBSD_30%_green_wt_4 xls</Title>
<Subcolumn>
<d>5</d>
<d>3</d>
<d>13</d>
<d>7</d>
<d>15</d>
<d>19</d>
<d>17</d>
<d>8</d>
<d>2</d>
<d>9</d>
<d>9</d>
<d>5</d>
<d>5</d>
<d>10</d>
<d>5</d>
<d>10</d>
<d>9</d>
<d>7</d>
<d>15</d>
<d>1</d>
</Subcolumn>
</YColumn>
<YColumn Width="326" Decimals="0" Subcolumns="1">
<Title>20171124_20-25_AZ-PH-JJ_250ms_stream_60x_CBSD_30%_green_wt_5 xls</Title>
<Subcolumn>
<d>0</d>
<d>1</d>
<d>4</d>
<d>10</d>
<d>13</d>
<d>10</d>
<d>13</d>
<d>12</d>
<d>3</d>
<d>4</d>
<d>8</d>
<d>10</d>
<d>17</d>
<d>18</d>
<d>7</d>
<d>9</d>
<d>3</d>
<d>4</d>
<d>6</d>
<d>5</d>
</Subcolumn>
</YColumn>
<YColumn Width="326" Decimals="0" Subcolumns="1">
<Title>20171124_20-25_AZ-PH-JJ_250ms_stream_60x_CBSD_30%_green_wt_6 xls</Title>
<Subcolumn>
<d>0</d>
<d>4</d>
<d>4</d>
<d>8</d>
<d>5</d>
<d>5</d>
<d>7</d>
<d>10</d>
<d>6</d>
<d>3</d>
<d>1</d>
<d>7</d>
<d>11</d>
<d>18</d>
<d>25</d>
<d>15</d>
<d>7</d>
<d>4</d>
<d>5</d>
<d>1</d>
</Subcolumn>
</YColumn>
<YColumn Width="334" Decimals="0" Subcolumns="1">
<Title>20171128_15-25_AZ-PH-JJ_250ms_stream_60x_CBSD_30%_green_wt_1-1 xls</Title>
<Subcolumn>
<d>0</d>
<d>1</d>
<d>4</d>
<d>17</d>
<d>31</d>
<d>29</d>
<d>19</d>
<d>11</d>
<d>12</d>
<d>12</d>
<d>22</d>
<d>28</d>
<d>23</d>
<d>8</d>
<d>7</d>
<d>1</d>
<d>3</d>
<d>4</d>
<d>5</d>
<d>0</d>
</Subcolumn>
</YColumn>
<YColumn Width="334" Decimals="0" Subcolumns="1">
<Title>20171128_15-25_AZ-PH-JJ_250ms_stream_60x_CBSD_30%_green_wt_2-1 xls</Title>
<Subcolumn>
<d>2</d>
<d>10</d>
<d>13</d>
<d>23</d>
<d>17</d>
<d>22</d>
<d>12</d>
<d>4</d>
<d>5</d>
<d>6</d>
<d>8</d>
<d>15</d>
<d>7</d>
<d>4</d>
<d>7</d>
<d>4</d>
<d>3</d>
<d>0</d>
<d>1</d>
<d>1</d>
</Subcolumn>
</YColumn>
<YColumn Width="334" Decimals="0" Subcolumns="1">
<Title>20171128_15-25_AZ-PH-JJ_250ms_stream_60x_CBSD_30%_green_wt_3-1 xls</Title>
<Subcolumn>
<d>1</d>
<d>5</d>
<d>12</d>
<d>23</d>
<d>28</d>
<d>23</d>
<d>12</d>
<d>11</d>
<d>11</d>
<d>9</d>
<d>12</d>
<d>23</d>
<d>9</d>
<d>9</d>
<d>13</d>
<d>4</d>
<d>4</d>
<d>3</d>
<d>2</d>
<d>2</d>
</Subcolumn>
</YColumn>
</Table>
<Table ID="Table10" XFormat="none" YFormat="replicates" Replicates="1" TableType="TwoWay" EVFormat="AsteriskAfterNumber">
<Title>Figure 5 h third panel</Title>
<RowTitlesColumn Width="1">
<Subcolumn>
<d>5</d>
<d>10</d>
<d>15</d>
<d>20</d>
<d>25</d>
<d>30</d>
<d>35</d>
<d>40</d>
<d>45</d>
<d>50</d>
<d>55</d>
<d>60</d>
<d>65</d>
<d>70</d>
<d>75</d>
<d>80</d>
<d>85</d>
<d>90</d>
<d>95</d>
<d>100</d>
</Subcolumn>
</RowTitlesColumn>
<YColumn Width="59" Decimals="6" Subcolumns="1">
<Title>%</Title>
<Subcolumn>
<d>5</d>
<d>10</d>
<d>15</d>
<d>20</d>
<d>25</d>
<d>30</d>
<d>35</d>
<d>40</d>
<d>45</d>
<d>50</d>
<d>55</d>
<d>60</d>
<d>65</d>
<d>70</d>
<d>75</d>
<d>80</d>
<d>85</d>
<d>90</d>
<d>95</d>
<d>100</d>
</Subcolumn>
</YColumn>
<YColumn Width="391" Decimals="0" Subcolumns="1">
<Title>20171124_20-25_AZ-PH_250ms_stream_60x_CBSD_30%_green_dsRNAGa48h_1_postD xls</Title>
<Subcolumn>
<d>0</d>
<d>0</d>
<d>0</d>
<d>0</d>
<d>0</d>
<d>0</d>
<d>1</d>
<d>0</d>
<d>0</d>
<d>0</d>
<d>0</d>
<d>0</d>
<d>2</d>
<d>6</d>
<d>11</d>
<d>7</d>
<d>3</d>
<d>0</d>
<d>3</d>
<d>1</d>
</Subcolumn>
</YColumn>
<YColumn Width="361" Decimals="0" Subcolumns="1">
<Title>20171124_20-25_AZ-PH_250ms_stream_60x_CBSD_30%_green_dsRNAGa48h_2 xls</Title>
<Subcolumn>
<d>0</d>
<d>0</d>
<d>1</d>
<d>0</d>
<d>2</d>
<d>6</d>
<d>4</d>
<d>1</d>
<d>0</d>
<d>2</d>
<d>0</d>
<d>1</d>
<d>6</d>
<d>5</d>
<d>4</d>
<d>5</d>
<d>1</d>
<d>1</d>
<d>1</d>
<d>1</d>
</Subcolumn>
</YColumn>
<YColumn Width="361" Decimals="0" Subcolumns="1">
<Title>20171124_20-25_AZ-PH_250ms_stream_60x_CBSD_30%_green_dsRNAGa48h_3 xls</Title>
<Subcolumn>
<d>0</d>
<d>0</d>
<d>0</d>
<d>2</d>
<d>4</d>
<d>5</d>
<d>1</d>
<d>0</d>
<d>2</d>
<d>1</d>
<d>0</d>
<d>3</d>
<d>4</d>
<d>10</d>
<d>3</d>
<d>7</d>
<d>3</d>
<d>0</d>
<d>1</d>
<d>0</d>
</Subcolumn>
</YColumn>
<YColumn Width="361" Decimals="0" Subcolumns="1">
<Title>20171124_20-25_AZ-PH_250ms_stream_60x_CBSD_30%_green_dsRNAGa48h_4 xls</Title>
<Subcolumn>
<d>0</d>
<d>0</d>
<d>0</d>
<d>1</d>
<d>0</d>
<d>4</d>
<d>4</d>
<d>1</d>
<d>0</d>
<d>0</d>
<d>0</d>
<d>0</d>
<d>8</d>
<d>4</d>
<d>8</d>
<d>3</d>
<d>4</d>
<d>1</d>
<d>1</d>
<d>0</d>
</Subcolumn>
</YColumn>
<YColumn Width="361" Decimals="0" Subcolumns="1">
<Title>20171124_20-25_AZ-PH_250ms_stream_60x_CBSD_30%_green_dsRNAGa48h_5 xls</Title>
<Subcolumn>
<d>0</d>
<d>0</d>
<d>0</d>
<d>1</d>
<d>0</d>
<d>2</d>
<d>2</d>
<d>0</d>
<d>0</d>
<d>0</d>
<d>0</d>
<d>1</d>
<d>5</d>
<d>4</d>
<d>5</d>
<d>5</d>
<d>2</d>
<d>0</d>
<d>1</d>
<d>0</d>
</Subcolumn>
</YColumn>
<YColumn Width="361" Decimals="0" Subcolumns="1">
<Title>20171124_20-25_AZ-PH_250ms_stream_60x_CBSD_30%_green_dsRNAGa48h_6 xls</Title>
<Subcolumn>
<d>0</d>
<d>0</d>
<d>0</d>
<d>1</d>
<d>0</d>
<d>1</d>
<d>3</d>
<d>2</d>
<d>3</d>
<d>0</d>
<d>0</d>
<d>0</d>
<d>2</d>
<d>3</d>
<d>4</d>
<d>6</d>
<d>7</d>
<d>0</d>
<d>3</d>
<d>1</d>
</Subcolumn>
</YColumn>
<YColumn Width="361" Decimals="0" Subcolumns="1">
<Title>20171124_20-25_AZ-PH_250ms_stream_60x_CBSD_30%_green_dsRNAGa48h_7 xls</Title>
<Subcolumn>
<d>0</d>
<d>0</d>
<d>0</d>
<d>2</d>
<d>4</d>
<d>8</d>
<d>6</d>
<d>3</d>
<d>1</d>
<d>1</d>
<d>0</d>
<d>1</d>
<d>2</d>
<d>3</d>
<d>0</d>
<d>1</d>
<d>0</d>
<d>0</d>
<d>0</d>
<d>0</d>
</Subcolumn>
</YColumn>
<YColumn Width="361" Decimals="0" Subcolumns="1">
<Title>20171130_15-25_AZ-PH_250ms_stream_60x_CBSD_30%_green_dsRNAGa48h_1 xls</Title>
<Subcolumn>
<d>1</d>
<d>0</d>
<d>2</d>
<d>0</d>
<d>3</d>
<d>5</d>
<d>1</d>
<d>3</d>
<d>1</d>
<d>1</d>
<d>3</d>
<d>1</d>
<d>3</d>
<d>1</d>
<d>2</d>
<d>0</d>
<d>0</d>
<d>0</d>
<d>0</d>
<d>0</d>
</Subcolumn>
</YColumn>
<YColumn Width="369" Decimals="0" Subcolumns="1">
<Title>20171130_15-25_AZ-PH_250ms_stream_60x_CBSD_30%_green_dsRNAGa48h_2-1 xls</Title>
<Subcolumn>
<d>0</d>
<d>0</d>
<d>0</d>
<d>0</d>
<d>3</d>
<d>2</d>
<d>0</d>
<d>0</d>
<d>1</d>
<d>1</d>
<d>2</d>
<d>1</d>
<d>1</d>
<d>6</d>
<d>9</d>
<d>4</d>
<d>0</d>
<d>1</d>
<d>1</d>
<d>0</d>
</Subcolumn>
</YColumn>
<YColumn Width="369" Decimals="0" Subcolumns="1">
<Title>20171130_15-25_AZ-PH_250ms_stream_60x_CBSD_30%_green_dsRNAGa48h_3-1 xls</Title>
<Subcolumn>
<d>0</d>
<d>0</d>
<d>0</d>
<d>0</d>
<d>1</d>
<d>2</d>
<d>6</d>
<d>2</d>
<d>2</d>
<d>2</d>
<d>1</d>
<d>2</d>
<d>5</d>
<d>14</d>
<d>9</d>
<d>2</d>
<d>3</d>
<d>3</d>
<d>0</d>
<d>2</d>
</Subcolumn>
</YColumn>
<YColumn Width="369" Decimals="0" Subcolumns="1">
<Title>20171130_15-25_AZ-PH_250ms_stream_60x_CBSD_30%_green_dsRNAGa48h_4-1 xls</Title>
<Subcolumn>
<d>0</d>
<d>0</d>
<d>1</d>
<d>2</d>
<d>1</d>
<d>0</d>
<d>1</d>
<d>0</d>
<d>0</d>
<d>0</d>
<d>2</d>
<d>2</d>
<d>6</d>
<d>3</d>
<d>2</d>
<d>2</d>
<d>0</d>
<d>1</d>
<d>1</d>
<d>0</d>
</Subcolumn>
</YColumn>
</Table>
<Table ID="Table11" XFormat="none" YFormat="replicates" Replicates="1" TableType="TwoWay" EVFormat="AsteriskAfterNumber">
<Title>Figure 5 h fourth panel</Title>
<RowTitlesColumn Width="1">
<Subcolumn>
<d>5</d>
<d>10</d>
<d>15</d>
<d>20</d>
<d>25</d>
<d>30</d>
<d>35</d>
<d>40</d>
<d>45</d>
<d>50</d>
<d>55</d>
<d>60</d>
<d>65</d>
<d>70</d>
<d>75</d>
<d>80</d>
<d>85</d>
<d>90</d>
<d>95</d>
<d>100</d>
</Subcolumn>
</RowTitlesColumn>
<YColumn Width="59" Decimals="6" Subcolumns="1">
<Title>%</Title>
<Subcolumn>
<d>5</d>
<d>10</d>
<d>15</d>
<d>20</d>
<d>25</d>
<d>30</d>
<d>35</d>
<d>40</d>
<d>45</d>
<d>50</d>
<d>55</d>
<d>60</d>
<d>65</d>
<d>70</d>
<d>75</d>
<d>80</d>
<d>85</d>
<d>90</d>
<d>95</d>
<d>100</d>
</Subcolumn>
</YColumn>
<YColumn Width="374" Decimals="0" Subcolumns="1">
<Title>20171124_20-25_AZ-PH-JJ_250ms_stream_60x_CBSD_30%_green_dsRNAGa48h_1 xls</Title>
<Subcolumn>
<d>1</d>
<d>0</d>
<d>4</d>
<d>1</d>
<d>7</d>
<d>13</d>
<d>6</d>
<d>4</d>
<d>0</d>
<d>7</d>
<d>5</d>
<d>5</d>
<d>10</d>
<d>6</d>
<d>4</d>
<d>3</d>
<d>1</d>
<d>4</d>
<d>2</d>
<d>0</d>
</Subcolumn>
</YColumn>
<YColumn Width="374" Decimals="0" Subcolumns="1">
<Title>20171124_20-25_AZ-PH-JJ_250ms_stream_60x_CBSD_30%_green_dsRNAGa48h_2 xls</Title>
<Subcolumn>
<d>0</d>
<d>0</d>
<d>1</d>
<d>3</d>
<d>4</d>
<d>2</d>
<d>5</d>
<d>6</d>
<d>5</d>
<d>7</d>
<d>6</d>
<d>5</d>
<d>7</d>
<d>10</d>
<d>7</d>
<d>6</d>
<d>2</d>
<d>4</d>
<d>2</d>
<d>0</d>
</Subcolumn>
</YColumn>
<YColumn Width="374" Decimals="0" Subcolumns="1">
<Title>20171124_20-25_AZ-PH-JJ_250ms_stream_60x_CBSD_30%_green_dsRNAGa48h_3 xls</Title>
<Subcolumn>
<d>0</d>
<d>0</d>
<d>0</d>
<d>2</d>
<d>3</d>
<d>5</d>
<d>5</d>
<d>7</d>
<d>9</d>
<d>12</d>
<d>6</d>
<d>3</d>
<d>6</d>
<d>3</d>
<d>6</d>
<d>5</d>
<d>8</d>
<d>2</d>
<d>3</d>
<d>1</d>
</Subcolumn>
</YColumn>
<YColumn Width="374" Decimals="0" Subcolumns="1">
<Title>20171124_20-25_AZ-PH-JJ_250ms_stream_60x_CBSD_30%_green_dsRNAGa48h_4 xls</Title>
<Subcolumn>
<d>0</d>
<d>1</d>
<d>3</d>
<d>10</d>
<d>17</d>
<d>14</d>
<d>5</d>
<d>11</d>
<d>8</d>
<d>9</d>
<d>10</d>
<d>14</d>
<d>11</d>
<d>9</d>
<d>6</d>
<d>2</d>
<d>4</d>
<d>2</d>
<d>0</d>
<d>2</d>
</Subcolumn>
</YColumn>
<YColumn Width="374" Decimals="0" Subcolumns="1">
<Title>20171124_20-25_AZ-PH-JJ_250ms_stream_60x_CBSD_30%_green_dsRNAGa48h_5 xls</Title>
<Subcolumn>
<d>0</d>
<d>3</d>
<d>4</d>
<d>6</d>
<d>13</d>
<d>12</d>
<d>12</d>
<d>6</d>
<d>3</d>
<d>5</d>
<d>3</d>
<d>12</d>
<d>3</d>
<d>7</d>
<d>11</d>
<d>7</d>
<d>4</d>
<d>5</d>
<d>2</d>
<d>0</d>
</Subcolumn>
</YColumn>
<YColumn Width="374" Decimals="0" Subcolumns="1">
<Title>20171124_20-25_AZ-PH-JJ_250ms_stream_60x_CBSD_30%_green_dsRNAGa48h_6 xls</Title>
<Subcolumn>
<d>0</d>
<d>3</d>
<d>2</d>
<d>3</d>
<d>5</d>
<d>12</d>
<d>7</d>
<d>3</d>
<d>3</d>
<d>4</d>
<d>9</d>
<d>12</d>
<d>15</d>
<d>9</d>
<d>7</d>
<d>4</d>
<d>6</d>
<d>2</d>
<d>1</d>
<d>1</d>
</Subcolumn>
</YColumn>
<YColumn Width="382" Decimals="0" Subcolumns="1">
<Title>20171130_15-25_AZ-PH-JJ_250ms_stream_60x_CBSD_30%_green_dsRNAGa48h_1-2 xls</Title>
<Subcolumn>
<d>0</d>
<d>1</d>
<d>3</d>
<d>7</d>
<d>4</d>
<d>12</d>
<d>6</d>
<d>3</d>
<d>2</d>
<d>1</d>
<d>6</d>
<d>8</d>
<d>3</d>
<d>4</d>
<d>1</d>
<d>0</d>
<d>0</d>
<d>1</d>
<d>0</d>
<d>0</d>
</Subcolumn>
</YColumn>
<YColumn Width="382" Decimals="0" Subcolumns="1">
<Title>20171130_15-25_AZ-PH-JJ_250ms_stream_60x_CBSD_30%_green_dsRNAGa48h_2-1 xls</Title>
<Subcolumn>
<d>0</d>
<d>3</d>
<d>7</d>
<d>10</d>
<d>22</d>
<d>29</d>
<d>16</d>
<d>11</d>
<d>10</d>
<d>11</d>
<d>13</d>
<d>25</d>
<d>37</d>
<d>16</d>
<d>9</d>
<d>7</d>
<d>3</d>
<d>1</d>
<d>0</d>
<d>0</d>
</Subcolumn>
</YColumn>
<YColumn Width="382" Decimals="0" Subcolumns="1">
<Title>20171130_15-25_AZ-PH-JJ_250ms_stream_60x_CBSD_30%_green_dsRNAGa48h_3-1 xls</Title>
<Subcolumn>
<d>0</d>
<d>1</d>
<d>11</d>
<d>13</d>
<d>21</d>
<d>19</d>
<d>15</d>
<d>23</d>
<d>29</d>
<d>22</d>
<d>15</d>
<d>6</d>
<d>1</d>
<d>0</d>
<d>0</d>
<d>0</d>
<d>0</d>
<d>0</d>
<d>0</d>
<d>0</d>
</Subcolumn>
</YColumn>
<YColumn Width="382" Decimals="0" Subcolumns="1">
<Title>20171130_15-25_AZ-PH-JJ_250ms_stream_60x_CBSD_30%_green_dsRNAGa48h_4-1 xls</Title>
<Subcolumn>
<d>6</d>
<d>7</d>
<d>14</d>
<d>9</d>
<d>5</d>
<d>13</d>
<d>16</d>
<d>8</d>
<d>4</d>
<d>7</d>
<d>7</d>
<d>10</d>
<d>12</d>
<d>3</d>
<d>6</d>
<d>3</d>
<d>5</d>
<d>2</d>
<d>0</d>
<d>0</d>
</Subcolumn>
</YColumn>
</Table>
<Table ID="Table12" XFormat="none" YFormat="replicates" Replicates="1" TableType="TwoWay" EVFormat="AsteriskAfterNumber">
<Title>Figure 6 c</Title>
<YColumn Width="59" Decimals="6" Subcolumns="1">
<Title>time (s)</Title>
<Subcolumn>
<d>0</d>
<d>2</d>
<d>4</d>
<d>6</d>
<d>8</d>
<d>10</d>
<d>12</d>
<d>14</d>
<d>16</d>
<d>18</d>
<d>20</d>
<d>22</d>
<d>24</d>
<d>26</d>
<d>28</d>
<d>30</d>
<d>32</d>
<d>34</d>
<d>36</d>
<d>38</d>
<d>40</d>
<d>42</d>
<d>44</d>
<d>46</d>
<d>48</d>
<d>50</d>
<d>52</d>
<d>54</d>
<d>56</d>
<d>58</d>
<d>60</d>
<d>62</d>
<d>64</d>
<d>66</d>
<d>68</d>
<d>70</d>
<d>72</d>
<d>74</d>
<d>76</d>
<d>78</d>
<d>80</d>
</Subcolumn>
</YColumn>
<YColumn Width="59" Decimals="9" Subcolumns="1">
<Title>PH A</Title>
<Subcolumn>
<d>2.434706771</d>
<d>2.470353337</d>
<d>2.513689671</d>
<d>2.395910673</d>
<d>2.340730064</d>
<d>2.29706908</d>
<d>2.304077112</d>
<d>2.291195213</d>
<d>2.218329199</d>
<d>2.259934938</d>
<d>2.304201748</d>
<d>2.302340903</d>
<d>2.337698972</d>
<d>2.302036461</d>
<d>2.336409198</d>
<d>2.300107444</d>
<d>2.302597287</d>
<d>2.345070596</d>
<d>2.301750424</d>
<d>2.265025927</d>
<d>2.26367928</d>
<d>2.338740858</d>
<d>2.340838438</d>
<d>2.341501419</d>
<d>2.425362508</d>
<d>2.33907057</d>
<d>2.394977079</d>
<d>2.369015839</d>
<d>2.310994432</d>
<d>2.29847799</d>
<d>2.303910961</d>
<d>2.285207407</d>
<d>2.231809319</d>
<d>2.149190866</d>
<d>2.073210195</d>
<d>2.021709771</d>
<d>2.028882961</d>
<d>1.985968503</d>
<d>1.967703926</d>
<d>1.974860836</d>
<d>1.993957044</d>
</Subcolumn>
</YColumn>
<YColumn Width="59" Decimals="9" Subcolumns="1">
<Title>PH P</Title>
<Subcolumn>
<d>2.411848633</d>
<d>2.377194577</d>
<d>2.433967839</d>
<d>2.347627819</d>
<d>2.485138516</d>
<d>2.556151968</d>
<d>2.53619571</d>
<d>2.551559967</d>
<d>2.380827044</d>
<d>2.513953549</d>
<d>2.539633651</d>
<d>2.519756902</d>
<d>2.450452137</d>
<d>2.640309274</d>
<d>2.473887551</d>
<d>2.549381281</d>
<d>2.554397411</d>
<d>2.56492824</d>
<d>2.609586978</d>
<d>2.638541806</d>
<d>2.639896121</d>
<d>2.618625143</d>
<d>2.584921748</d>
<d>2.674332563</d>
<d>2.659256991</d>
<d>2.610628097</d>
<d>2.650461442</d>
<d>2.58846444</d>
<d>2.668259425</d>
<d>2.604603279</d>
<d>2.591151537</d>
<d>2.665627022</d>
<d>2.609372886</d>
<d>2.52070915</d>
<d>2.593942815</d>
<d>2.685971561</d>
<d>2.586548457</d>
<d>2.58619546</d>
<d>2.674368161</d>
<d>2.544634298</d>
<d>2.633254047</d>
</Subcolumn>
</YColumn>
<YColumn Width="59" Decimals="15" Subcolumns="1">

<Subcolumn/>
</YColumn>
<YColumn Width="59" Decimals="9" Subcolumns="1">
<Title>DHC-1 A</Title>
<Subcolumn>
<d>1.110497121</d>
<d>1.017317078</d>
<d>1.098079022</d>
<d>1.108719287</d>
<d>1.093922294</d>
<d>1.212478036</d>
<d>1.34020185</d>
<d>1.336706136</d>
<d>1.402194055</d>
<d>1.417029333</d>
<d>1.435108662</d>
<d>1.434604905</d>
<d>1.55545061</d>
<d>1.637495582</d>
<d>1.654640326</d>
<d>1.725966759</d>
<d>1.849048025</d>
<d>1.946167688</d>
<d>1.937040986</d>
<d>1.668210671</d>
<d>1.791616423</d>
<d>1.960334789</d>
<d>1.980385056</d>
<d>1.947609097</d>
<d>2.134942237</d>
<d>2.064197531</d>
<d>2.032948929</d>
<d>2.082320138</d>
<d>2.235645041</d>
<d>2.286247833</d>
<d>2.09087999</d>
<d>2.254947185</d>
<d>2.157387544</d>
<d>2.262336252</d>
<d>2.244473202</d>
<d>2.142122984</d>
<d>2.17502307</d>
<d>2.249726371</d>
<d>2.268881966</d>
<d>2.293965294</d>
<d>2.220284647</d>
</Subcolumn>
</YColumn>
<YColumn Width="59" Decimals="9" Subcolumns="1">
<Title>DHC-1 P</Title>
<Subcolumn>
<d>1.307590815</d>
<d>1.259795896</d>
<d>1.30397055</d>
<d>1.319162046</d>
<d>1.401919328</d>
<d>1.503297964</d>
<d>1.566245453</d>
<d>1.663174698</d>
<d>1.629068632</d>
<d>1.660126984</d>
<d>1.678865331</d>
<d>1.856746408</d>
<d>1.883205456</d>
<d>2.251672905</d>
<d>1.968828557</d>
<d>2.227923977</d>
<d>2.162440449</d>
<d>2.31288702</d>
<d>2.45876816</d>
<d>2.245516603</d>
<d>2.363440335</d>
<d>2.546733957</d>
<d>2.372355007</d>
<d>2.35761286</d>
<d>2.550093873</d>
<d>2.619721903</d>
<d>2.599082693</d>
<d>2.81594782</d>
<d>2.909054647</d>
<d>2.799644444</d>
<d>2.870119194</d>
<d>3.209940511</d>
<d>2.990450654</d>
<d>2.918736296</d>
<d>3.070817008</d>
<d>3.331590816</d>
<d>3.064227416</d>
<d>3.426474993</d>
<d>3.124792171</d>
<d>3.163773659</d>
<d>3.046883123</d>
</Subcolumn>
</YColumn>
</Table>
<Table ID="Table13" XFormat="none" YFormat="replicates" Replicates="1" TableType="TwoWay" EVFormat="AsteriskAfterNumber">
<Title>Figure 6 d</Title>
<YColumn Width="59" Decimals="9" Subcolumns="1">
<Title>control</Title>
<Subcolumn>
<d>0.859216</d>
<d>0.934161</d>
<d>0.76716</d>
<d>0.695023</d>
<d>0.910888</d>
<d>0.764341181</d>
<d>0.972357</d>
<d>0.68727</d>
<d>0.908309</d>
<d>0.793311637</d>
<d>0.397945393</d>
<d>0.747237787</d>
<d>0.732100527</d>
<d>0.398440491</d>
<d>0.758321109</d>
<d>1.016217559</d>
<d>0.772653442</d>
<d>0.927288</d>
<d>0.888891596</d>
<d>0.739869</d>
<d>0.925242</d>
<d>0.93131694</d>
<d>0.76969</d>
<d>0.810058196</d>
<d>0.908357</d>
<d>0.652</d>
<d>0.720785</d>
</Subcolumn>
</YColumn>
<YColumn Width="59" Decimals="6" Subcolumns="1">
<Title>+ PH::LOV</Title>
<Subcolumn>
<d>0.887152</d>
<d>0.909184</d>
<d>0.66199</d>
<d>1.085873</d>
<d>0.835825</d>
<d>0.732418</d>
<d>0.799891</d>
<d>0.992304</d>
<d>0.990023</d>
<d>0.820687</d>
<d>1.157337</d>
<d>1.010522</d>
<d>0.898506</d>
<d>0.825868</d>
<d>0.741485</d>
<d>0.881983</d>
<d>0.782686</d>
<d>0.91151</d>
</Subcolumn>
</YColumn>
<YColumn Width="59" Decimals="6" Subcolumns="1">
<Title>control</Title>
<Subcolumn>
<d>0.185851</d>
<d>0.268019</d>
<d>0.314785</d>
<d>0.242867</d>
<d>0.214252</d>
<d>0.213658</d>
<d>0.323992</d>
<d>0.253611</d>
<d>0.243781</d>
<d>0.204167</d>
<d>0.2136</d>
<d>0.465722</d>
</Subcolumn>
</YColumn>
<YColumn Width="59" Decimals="6" Subcolumns="1">
<Title>+ PH::LOV</Title>
<Subcolumn>
<d>0.25448</d>
<d>0.363322</d>
<d>0.24692</d>
<d>0.304711</d>
<d>0.349242</d>
<d>0.420732</d>
<d>0.200841</d>
<d>0.259726</d>
<d>0.287366</d>
<d>0.221482</d>
</Subcolumn>
</YColumn>
<YColumn Width="59" Decimals="15" Subcolumns="1">

<Subcolumn/>
</YColumn>
<YColumn Width="59" Decimals="9" Subcolumns="1">
<Title>control</Title>
<Subcolumn>
<d>1.115671</d>
<d>1.100387</d>
<d>1.266518</d>
<d>0.926156</d>
<d>1.032638</d>
<d>0.940292</d>
<d>1.064637</d>
<d>0.987156</d>
<d>1.174619</d>
<d>1.150012</d>
<d>0.732407</d>
<d>0.897845</d>
<d>0.983276</d>
<d>0.827702</d>
<d>0.889788</d>
<d>1.039016</d>
<d>0.958247</d>
<d>0.994335954</d>
<d>1.115917</d>
<d>0.868659469</d>
<d>0.935474727</d>
<d>1.249911</d>
<d>0.983021567</d>
<d>0.998445</d>
<d>0.926665474</d>
<d>0.949505662</d>
<d>0.905453404</d>
</Subcolumn>
</YColumn>
<YColumn Width="59" Decimals="6" Subcolumns="1">
<Title>+ PH::LOV</Title>
<Subcolumn>
<d>0.860749</d>
<d>1.233409</d>
<d>1.052578</d>
<d>1.102488</d>
<d>1.533793</d>
<d>0.898688</d>
<d>1.085711</d>
<d>1.086395</d>
<d>1.053236</d>
<d>1.140672</d>
<d>1.099385</d>
<d>1.129631</d>
<d>1.056676</d>
<d>0.981127</d>
<d>0.905756</d>
<d>0.968264</d>
<d>0.719138</d>
<d>0.96195</d>
</Subcolumn>
</YColumn>
<YColumn Width="59" Decimals="6" Subcolumns="1">
<Title>control</Title>
<Subcolumn>
<d>0.186319</d>
<d>0.206106</d>
<d>0.321727</d>
<d>0.263184</d>
<d>0.41124</d>
<d>0.244897</d>
<d>0.366458</d>
<d>0.309258</d>
<d>0.262567</d>
<d>0.241078</d>
<d>0.276994</d>
<d>0.284761</d>
</Subcolumn>
</YColumn>
<YColumn Width="59" Decimals="6" Subcolumns="1">
<Title>+ PH::LOV</Title>
<Subcolumn>
<d>0.262268</d>
<d>0.29727</d>
<d>0.237496</d>
<d>0.328155</d>
<d>0.333226</d>
<d>0.253863</d>
<d>0.242839</d>
<d>0.352373</d>
<d>0.322644</d>
<d>0.277162</d>
</Subcolumn>
</YColumn>
</Table>
<Table ID="Table14" XFormat="none" YFormat="replicates" Replicates="1" TableType="TwoWay" EVFormat="AsteriskAfterNumber">
<Title>Figure 6 f first panel</Title>
<RowTitlesColumn Width="1">
<Subcolumn>
<d>5</d>
<d>10</d>
<d>15</d>
<d>20</d>
<d>25</d>
<d>30</d>
<d>35</d>
<d>40</d>
<d>45</d>
<d>50</d>
<d>55</d>
<d>60</d>
<d>65</d>
<d>70</d>
<d>75</d>
<d>80</d>
<d>85</d>
<d>90</d>
<d>95</d>
<d>100</d>
</Subcolumn>
</RowTitlesColumn>
<YColumn Width="59" Decimals="6" Subcolumns="1">
<Title>%</Title>
<Subcolumn>
<d>5</d>
<d>10</d>
<d>15</d>
<d>20</d>
<d>25</d>
<d>30</d>
<d>35</d>
<d>40</d>
<d>45</d>
<d>50</d>
<d>55</d>
<d>60</d>
<d>65</d>
<d>70</d>
<d>75</d>
<d>80</d>
<d>85</d>
<d>90</d>
<d>95</d>
<d>100</d>
</Subcolumn>
</YColumn>
<YColumn Width="313" Decimals="0" Subcolumns="1">
<Title>20171124_20-25_AZ-PH_250ms_stream_60x_CBSD_30%_green_wt_1 xls</Title>
<Subcolumn>
<d>0</d>
<d>1</d>
<d>3</d>
<d>9</d>
<d>13</d>
<d>13</d>
<d>7</d>
<d>14</d>
<d>3</d>
<d>1</d>
<d>0</d>
<d>2</d>
<d>1</d>
<d>9</d>
<d>8</d>
<d>8</d>
<d>8</d>
<d>3</d>
<d>9</d>
<d>0</d>
</Subcolumn>
</YColumn>
<YColumn Width="313" Decimals="0" Subcolumns="1">
<Title>20171124_20-25_AZ-PH_250ms_stream_60x_CBSD_30%_green_wt_2 xls</Title>
<Subcolumn>
<d>0</d>
<d>2</d>
<d>10</d>
<d>12</d>
<d>20</d>
<d>24</d>
<d>7</d>
<d>8</d>
<d>2</d>
<d>0</d>
<d>0</d>
<d>2</d>
<d>2</d>
<d>3</d>
<d>8</d>
<d>9</d>
<d>8</d>
<d>10</d>
<d>12</d>
<d>1</d>
</Subcolumn>
</YColumn>
<YColumn Width="313" Decimals="0" Subcolumns="1">
<Title>20171124_20-25_AZ-PH_250ms_stream_60x_CBSD_30%_green_wt_3 xls</Title>
<Subcolumn>
<d>0</d>
<d>0</d>
<d>1</d>
<d>10</d>
<d>14</d>
<d>26</d>
<d>33</d>
<d>19</d>
<d>10</d>
<d>5</d>
<d>3</d>
<d>1</d>
<d>2</d>
<d>5</d>
<d>7</d>
<d>11</d>
<d>13</d>
<d>17</d>
<d>10</d>
<d>0</d>
</Subcolumn>
</YColumn>
<YColumn Width="313" Decimals="0" Subcolumns="1">
<Title>20171124_20-25_AZ-PH_250ms_stream_60x_CBSD_30%_green_wt_4 xls</Title>
<Subcolumn>
<d>0</d>
<d>0</d>
<d>5</d>
<d>10</d>
<d>10</d>
<d>8</d>
<d>14</d>
<d>10</d>
<d>8</d>
<d>2</d>
<d>0</d>
<d>0</d>
<d>0</d>
<d>2</d>
<d>11</d>
<d>11</d>
<d>20</d>
<d>19</d>
<d>7</d>
<d>3</d>
</Subcolumn>
</YColumn>
<YColumn Width="313" Decimals="0" Subcolumns="1">
<Title>20171124_20-25_AZ-PH_250ms_stream_60x_CBSD_30%_green_wt_5 xls</Title>
<Subcolumn>
<d>0</d>
<d>1</d>
<d>2</d>
<d>13</d>
<d>15</d>
<d>17</d>
<d>25</d>
<d>10</d>
<d>4</d>
<d>1</d>
<d>1</d>
<d>2</d>
<d>2</d>
<d>9</d>
<d>9</d>
<d>14</d>
<d>2</d>
<d>10</d>
<d>0</d>
<d>0</d>
</Subcolumn>
</YColumn>
<YColumn Width="313" Decimals="0" Subcolumns="1">
<Title>20171124_20-25_AZ-PH_250ms_stream_60x_CBSD_30%_green_wt_6 xls</Title>
<Subcolumn>
<d>0</d>
<d>5</d>
<d>7</d>
<d>12</d>
<d>17</d>
<d>22</d>
<d>16</d>
<d>8</d>
<d>1</d>
<d>0</d>
<d>0</d>
<d>1</d>
<d>0</d>
<d>4</d>
<d>7</d>
<d>9</d>
<d>14</d>
<d>21</d>
<d>12</d>
<d>5</d>
</Subcolumn>
</YColumn>
<YColumn Width="313" Decimals="0" Subcolumns="1">
<Title>20171124_20-25_AZ-PH_250ms_stream_60x_CBSD_30%_green_wt_7 xls</Title>
<Subcolumn>
<d>0</d>
<d>0</d>
<d>11</d>
<d>12</d>
<d>24</d>
<d>14</d>
<d>20</d>
<d>30</d>
<d>19</d>
<d>6</d>
<d>3</d>
<d>0</d>
<d>0</d>
<d>0</d>
<d>3</d>
<d>7</d>
<d>17</d>
<d>13</d>
<d>9</d>
<d>3</d>
</Subcolumn>
</YColumn>
<YColumn Width="321" Decimals="0" Subcolumns="1">
<Title>20171128_15-25_AZ-PH_250ms_stream_60x_CBSD_30%_green_wt_1-1 xls</Title>
<Subcolumn>
<d>0</d>
<d>0</d>
<d>2</d>
<d>6</d>
<d>6</d>
<d>9</d>
<d>5</d>
<d>4</d>
<d>2</d>
<d>2</d>
<d>0</d>
<d>0</d>
<d>2</d>
<d>3</d>
<d>7</d>
<d>21</d>
<d>6</d>
<d>10</d>
<d>8</d>
<d>0</d>
</Subcolumn>
</YColumn>
<YColumn Width="321" Decimals="0" Subcolumns="1">
<Title>20171128_15-25_AZ-PH_250ms_stream_60x_CBSD_30%_green_wt_2-1 xls</Title>
<Subcolumn>
<d>0</d>
<d>2</d>
<d>5</d>
<d>4</d>
<d>7</d>
<d>18</d>
<d>12</d>
<d>8</d>
<d>6</d>
<d>1</d>
<d>1</d>
<d>0</d>
<d>4</d>
<d>3</d>
<d>4</d>
<d>9</d>
<d>8</d>
<d>11</d>
<d>10</d>
<d>1</d>
</Subcolumn>
</YColumn>
<YColumn Width="321" Decimals="0" Subcolumns="1">
<Title>20171128_15-25_AZ-PH_250ms_stream_60x_CBSD_30%_green_wt_3-1 xls</Title>
<Subcolumn>
<d>0</d>
<d>1</d>
<d>3</d>
<d>7</d>
<d>8</d>
<d>2</d>
<d>4</d>
<d>1</d>
<d>2</d>
<d>1</d>
<d>1</d>
<d>1</d>
<d>1</d>
<d>6</d>
<d>6</d>
<d>18</d>
<d>24</d>
<d>12</d>
<d>14</d>
<d>0</d>
</Subcolumn>
</YColumn>
<YColumn Width="321" Decimals="0" Subcolumns="1">
<Title>20171128_15-25_AZ-PH_250ms_stream_60x_CBSD_30%_green_wt_4-1 xls</Title>
<Subcolumn>
<d>0</d>
<d>2</d>
<d>2</d>
<d>11</d>
<d>10</d>
<d>8</d>
<d>7</d>
<d>5</d>
<d>3</d>
<d>4</d>
<d>2</d>
<d>2</d>
<d>2</d>
<d>11</d>
<d>19</d>
<d>7</d>
<d>20</d>
<d>8</d>
<d>2</d>
<d>1</d>
</Subcolumn>
</YColumn>
<YColumn Width="59" Decimals="0" Subcolumns="1">
<Title>70</Title>
<Subcolumn>
<d>70</d>
<d/>
<d>9</d>
<d>3</d>
<d>5</d>
<d>2</d>
<d>9</d>
<d>4</d>
<d>0</d>
<d>3</d>
<d>3</d>
<d>6</d>
<d>11</d>
</Subcolumn>
</YColumn>
<YColumn Width="59" Decimals="0" Subcolumns="1">
<Title>75</Title>
<Subcolumn>
<d>75</d>
<d/>
<d>8</d>
<d>8</d>
<d>7</d>
<d>11</d>
<d>9</d>
<d>7</d>
<d>3</d>
<d>7</d>
<d>4</d>
<d>6</d>
<d>19</d>
</Subcolumn>
</YColumn>
<YColumn Width="59" Decimals="0" Subcolumns="1">
<Title>80</Title>
<Subcolumn>
<d>80</d>
<d/>
<d>8</d>
<d>9</d>
<d>11</d>
<d>11</d>
<d>14</d>
<d>9</d>
<d>7</d>
<d>21</d>
<d>9</d>
<d>18</d>
<d>7</d>
</Subcolumn>
</YColumn>
<YColumn Width="59" Decimals="0" Subcolumns="1">
<Title>85</Title>
<Subcolumn>
<d>85</d>
<d/>
<d>8</d>
<d>8</d>
<d>13</d>
<d>20</d>
<d>2</d>
<d>14</d>
<d>17</d>
<d>6</d>
<d>8</d>
<d>24</d>
<d>20</d>
</Subcolumn>
</YColumn>
<YColumn Width="59" Decimals="0" Subcolumns="1">
<Title>90</Title>
<Subcolumn>
<d>90</d>
<d/>
<d>3</d>
<d>10</d>
<d>17</d>
<d>19</d>
<d>10</d>
<d>21</d>
<d>13</d>
<d>10</d>
<d>11</d>
<d>12</d>
<d>8</d>
</Subcolumn>
</YColumn>
<YColumn Width="59" Decimals="0" Subcolumns="1">
<Title>95</Title>
<Subcolumn>
<d>95</d>
<d/>
<d>9</d>
<d>12</d>
<d>10</d>
<d>7</d>
<d>0</d>
<d>12</d>
<d>9</d>
<d>8</d>
<d>10</d>
<d>14</d>
<d>2</d>
</Subcolumn>
</YColumn>
<YColumn Width="59" Decimals="0" Subcolumns="1">
<Title>100</Title>
<Subcolumn>
<d>100</d>
<d/>
<d>0</d>
<d>1</d>
<d>0</d>
<d>3</d>
<d>0</d>
<d>5</d>
<d>3</d>
<d>0</d>
<d>1</d>
<d>0</d>
<d>1</d>
</Subcolumn>
</YColumn>
</Table>
<Table ID="Table15" XFormat="none" YFormat="replicates" Replicates="1" TableType="TwoWay" EVFormat="AsteriskAfterNumber">
<Title>Figure 6 f second panel</Title>
<RowTitlesColumn Width="1">
<Subcolumn>
<d>5</d>
<d>10</d>
<d>15</d>
<d>20</d>
<d>25</d>
<d>30</d>
<d>35</d>
<d>40</d>
<d>45</d>
<d>50</d>
<d>55</d>
<d>60</d>
<d>65</d>
<d>70</d>
<d>75</d>
<d>80</d>
<d>85</d>
<d>90</d>
<d>95</d>
<d>100</d>
</Subcolumn>
</RowTitlesColumn>
<YColumn Width="59" Decimals="6" Subcolumns="1">
<Title>%</Title>
<Subcolumn>
<d>5</d>
<d>10</d>
<d>15</d>
<d>20</d>
<d>25</d>
<d>30</d>
<d>35</d>
<d>40</d>
<d>45</d>
<d>50</d>
<d>55</d>
<d>60</d>
<d>65</d>
<d>70</d>
<d>75</d>
<d>80</d>
<d>85</d>
<d>90</d>
<d>95</d>
<d>100</d>
</Subcolumn>
</YColumn>
<YColumn Width="321" Decimals="0" Subcolumns="1">
<Title>20180301_SV2090_15-25_CBSD_stream_250ms_30%LP_488nm_wt_1-1 xls</Title>
<Subcolumn>
<d>0</d>
<d>4</d>
<d>5</d>
<d>25</d>
<d>17</d>
<d>20</d>
<d>22</d>
<d>25</d>
<d>9</d>
<d>1</d>
<d>2</d>
<d>1</d>
<d>0</d>
<d>2</d>
<d>7</d>
<d>7</d>
<d>9</d>
<d>14</d>
<d>11</d>
<d>0</d>
</Subcolumn>
</YColumn>
<YColumn Width="321" Decimals="0" Subcolumns="1">
<Title>20180301_SV2090_15-25_CBSD_stream_250ms_30%LP_488nm_wt_2-1 xls</Title>
<Subcolumn>
<d>2</d>
<d>4</d>
<d>3</d>
<d>8</d>
<d>15</d>
<d>16</d>
<d>15</d>
<d>18</d>
<d>19</d>
<d>11</d>
<d>6</d>
<d>3</d>
<d>1</d>
<d>0</d>
<d>5</d>
<d>19</d>
<d>13</d>
<d>22</d>
<d>10</d>
<d>6</d>
</Subcolumn>
</YColumn>
<YColumn Width="321" Decimals="0" Subcolumns="1">
<Title>20180301_SV2090_15-25_CBSD_stream_250ms_30%LP_488nm_wt_3-1 xls</Title>
<Subcolumn>
<d>3</d>
<d>5</d>
<d>4</d>
<d>4</d>
<d>16</d>
<d>16</d>
<d>20</d>
<d>9</d>
<d>9</d>
<d>4</d>
<d>1</d>
<d>0</d>
<d>3</d>
<d>6</d>
<d>7</d>
<d>10</d>
<d>12</d>
<d>11</d>
<d>11</d>
<d>2</d>
</Subcolumn>
</YColumn>
<YColumn Width="321" Decimals="0" Subcolumns="1">
<Title>20180301_SV2090_15-25_CBSD_stream_250ms_30%LP_488nm_wt_4-1 xls</Title>
<Subcolumn>
<d>0</d>
<d>13</d>
<d>12</d>
<d>16</d>
<d>19</d>
<d>23</d>
<d>31</d>
<d>19</d>
<d>26</d>
<d>20</d>
<d>12</d>
<d>6</d>
<d>0</d>
<d>4</d>
<d>5</d>
<d>4</d>
<d>10</d>
<d>10</d>
<d>10</d>
<d>3</d>
</Subcolumn>
</YColumn>
<YColumn Width="321" Decimals="0" Subcolumns="1">
<Title>20180301_SV2090_15-25_CBSD_stream_250ms_30%LP_488nm_wt_5-1 xls</Title>
<Subcolumn>
<d>0</d>
<d>4</d>
<d>4</d>
<d>13</d>
<d>12</d>
<d>21</d>
<d>30</d>
<d>20</d>
<d>22</d>
<d>16</d>
<d>9</d>
<d>6</d>
<d>0</d>
<d>2</d>
<d>1</d>
<d>6</d>
<d>7</d>
<d>13</d>
<d>12</d>
<d>3</d>
</Subcolumn>
</YColumn>
<YColumn Width="318" Decimals="0" Subcolumns="1">
<Title>20180301_SV2090_15-25_CBSD_stream_250ms_30%LP_488nm_wt_6-1 tif</Title>
<Subcolumn>
<d>0</d>
<d>0</d>
<d>1</d>
<d>1</d>
<d>12</d>
<d>10</d>
<d>15</d>
<d>7</d>
<d>14</d>
<d>10</d>
<d>13</d>
<d>8</d>
<d>4</d>
<d>4</d>
<d>7</d>
<d>9</d>
<d>17</d>
<d>6</d>
<d>9</d>
<d>2</d>
</Subcolumn>
</YColumn>
<YColumn Width="318" Decimals="0" Subcolumns="1">
<Title>20180301_SV2090_15-25_CBSD_stream_250ms_30%LP_488nm_wt_7-1 tif</Title>
<Subcolumn>
<d>0</d>
<d>2</d>
<d>3</d>
<d>6</d>
<d>10</d>
<d>15</d>
<d>16</d>
<d>17</d>
<d>16</d>
<d>8</d>
<d>2</d>
<d>1</d>
<d>0</d>
<d>1</d>
<d>9</d>
<d>7</d>
<d>17</d>
<d>14</d>
<d>9</d>
<d>3</d>
</Subcolumn>
</YColumn>
<YColumn Width="318" Decimals="0" Subcolumns="1">
<Title>20180301_SV2090_15-25_CBSD_stream_250ms_30%LP_488nm_wt_8-1 tif</Title>
<Subcolumn>
<d>0</d>
<d>0</d>
<d>0</d>
<d>5</d>
<d>8</d>
<d>12</d>
<d>14</d>
<d>10</d>
<d>13</d>
<d>1</d>
<d>0</d>
<d>1</d>
<d>1</d>
<d>2</d>
<d>5</d>
<d>12</d>
<d>5</d>
<d>6</d>
<d>8</d>
<d>0</d>
</Subcolumn>
</YColumn>
<YColumn Width="318" Decimals="0" Subcolumns="1">
<Title>20180301_SV2090_15-25_CBSD_stream_250ms_30%LP_488nm_wt_9-1 tif</Title>
<Subcolumn>
<d>0</d>
<d>2</d>
<d>0</d>
<d>6</d>
<d>3</d>
<d>6</d>
<d>2</d>
<d>1</d>
<d>8</d>
<d>2</d>
<d>1</d>
<d>2</d>
<d>3</d>
<d>0</d>
<d>3</d>
<d>5</d>
<d>7</d>
<d>8</d>
<d>6</d>
<d>0</d>
</Subcolumn>
</YColumn>
<YColumn Width="323" Decimals="0" Subcolumns="1">
<Title>20180301_SV2090_15-25_CBSD_stream_250ms_30%LP_488nm_wt_10-1 tif</Title>
<Subcolumn>
<d>0</d>
<d>0</d>
<d>3</d>
<d>2</d>
<d>8</d>
<d>19</d>
<d>22</d>
<d>18</d>
<d>18</d>
<d>6</d>
<d>1</d>
<d>6</d>
<d>12</d>
<d>16</d>
<d>16</d>
<d>10</d>
<d>8</d>
<d>4</d>
<d>1</d>
<d>0</d>
</Subcolumn>
</YColumn>
<YColumn Width="59" Decimals="0" Subcolumns="1">
<Title>50</Title>
<Subcolumn>
<d/>
<d/>
<d/>
<d/>
<d/>
<d/>
<d>50</d>
<d/>
<d>1</d>
<d>11</d>
<d>4</d>
<d>20</d>
<d>16</d>
<d>10</d>
<d>8</d>
<d>1</d>
<d>2</d>
<d>6</d>
</Subcolumn>
</YColumn>
<YColumn Width="59" Decimals="0" Subcolumns="1">
<Title>55</Title>
<Subcolumn>
<d/>
<d/>
<d/>
<d/>
<d/>
<d/>
<d>55</d>
<d/>
<d>2</d>
<d>6</d>
<d>1</d>
<d>12</d>
<d>9</d>
<d>13</d>
<d>2</d>
<d>0</d>
<d>1</d>
<d>1</d>
</Subcolumn>
</YColumn>
<YColumn Width="59" Decimals="0" Subcolumns="1">
<Title>60</Title>
<Subcolumn>
<d/>
<d/>
<d/>
<d/>
<d/>
<d/>
<d>60</d>
<d/>
<d>1</d>
<d>3</d>
<d>0</d>
<d>6</d>
<d>6</d>
<d>8</d>
<d>1</d>
<d>1</d>
<d>2</d>
<d>6</d>
</Subcolumn>
</YColumn>
<YColumn Width="59" Decimals="0" Subcolumns="1">
<Title>65</Title>
<Subcolumn>
<d/>
<d/>
<d/>
<d/>
<d/>
<d/>
<d>65</d>
<d/>
<d>0</d>
<d>1</d>
<d>3</d>
<d>0</d>
<d>0</d>
<d>4</d>
<d>0</d>
<d>1</d>
<d>3</d>
<d>12</d>
</Subcolumn>
</YColumn>
<YColumn Width="59" Decimals="0" Subcolumns="1">
<Title>70</Title>
<Subcolumn>
<d/>
<d/>
<d/>
<d/>
<d/>
<d/>
<d>70</d>
<d/>
<d>2</d>
<d>0</d>
<d>6</d>
<d>4</d>
<d>2</d>
<d>4</d>
<d>1</d>
<d>2</d>
<d>0</d>
<d>16</d>
</Subcolumn>
</YColumn>
<YColumn Width="59" Decimals="0" Subcolumns="1">
<Title>75</Title>
<Subcolumn>
<d/>
<d/>
<d/>
<d/>
<d/>
<d/>
<d>75</d>
<d/>
<d>7</d>
<d>5</d>
<d>7</d>
<d>5</d>
<d>1</d>
<d>7</d>
<d>9</d>
<d>5</d>
<d>3</d>
<d>16</d>
</Subcolumn>
</YColumn>
<YColumn Width="59" Decimals="0" Subcolumns="1">
<Title>80</Title>
<Subcolumn>
<d/>
<d/>
<d/>
<d/>
<d/>
<d/>
<d>80</d>
<d/>
<d>7</d>
<d>19</d>
<d>10</d>
<d>4</d>
<d>6</d>
<d>9</d>
<d>7</d>
<d>12</d>
<d>5</d>
<d>10</d>
</Subcolumn>
</YColumn>
<YColumn Width="59" Decimals="0" Subcolumns="1">
<Title>85</Title>
<Subcolumn>
<d/>
<d/>
<d/>
<d/>
<d/>
<d/>
<d>85</d>
<d/>
<d>9</d>
<d>13</d>
<d>12</d>
<d>10</d>
<d>7</d>
<d>17</d>
<d>17</d>
<d>5</d>
<d>7</d>
<d>8</d>
</Subcolumn>
</YColumn>
<YColumn Width="59" Decimals="0" Subcolumns="1">
<Title>90</Title>
<Subcolumn>
<d/>
<d/>
<d/>
<d/>
<d/>
<d/>
<d>90</d>
<d/>
<d>14</d>
<d>22</d>
<d>11</d>
<d>10</d>
<d>13</d>
<d>6</d>
<d>14</d>
<d>6</d>
<d>8</d>
<d>4</d>
</Subcolumn>
</YColumn>
<YColumn Width="59" Decimals="0" Subcolumns="1">
<Title>95</Title>
<Subcolumn>
<d/>
<d/>
<d/>
<d/>
<d/>
<d/>
<d>95</d>
<d/>
<d>11</d>
<d>10</d>
<d>11</d>
<d>10</d>
<d>12</d>
<d>9</d>
<d>9</d>
<d>8</d>
<d>6</d>
<d>1</d>
</Subcolumn>
</YColumn>
<YColumn Width="59" Decimals="0" Subcolumns="1">
<Title>100</Title>
<Subcolumn>
<d/>
<d/>
<d/>
<d/>
<d/>
<d/>
<d>100</d>
<d/>
<d>0</d>
<d>6</d>
<d>2</d>
<d>3</d>
<d>3</d>
<d>2</d>
<d>3</d>
<d>0</d>
<d>0</d>
<d>0</d>
</Subcolumn>
</YColumn>
</Table>
<Table ID="Table16" XFormat="none" YFormat="replicates" Replicates="1" TableType="TwoWay" EVFormat="AsteriskAfterNumber">
<Title>Figure 6 f third panel</Title>
<RowTitlesColumn Width="1">
<Subcolumn>
<d>5</d>
<d>10</d>
<d>15</d>
<d>20</d>
<d>25</d>
<d>30</d>
<d>35</d>
<d>40</d>
<d>45</d>
<d>50</d>
<d>55</d>
<d>60</d>
<d>65</d>
<d>70</d>
<d>75</d>
<d>80</d>
<d>85</d>
<d>90</d>
<d>95</d>
<d>100</d>
</Subcolumn>
</RowTitlesColumn>
<YColumn Width="59" Decimals="6" Subcolumns="1">
<Title>%</Title>
<Subcolumn>
<d>5</d>
<d>10</d>
<d>15</d>
<d>20</d>
<d>25</d>
<d>30</d>
<d>35</d>
<d>40</d>
<d>45</d>
<d>50</d>
<d>55</d>
<d>60</d>
<d>65</d>
<d>70</d>
<d>75</d>
<d>80</d>
<d>85</d>
<d>90</d>
<d>95</d>
<d>100</d>
</Subcolumn>
</YColumn>
<YColumn Width="391" Decimals="0" Subcolumns="1">
<Title>20171124_20-25_AZ-PH_250ms_stream_60x_CBSD_30%_green_dsRNAGa48h_1_postD xls</Title>
<Subcolumn>
<d>0</d>
<d>0</d>
<d>0</d>
<d>0</d>
<d>0</d>
<d>0</d>
<d>1</d>
<d>0</d>
<d>0</d>
<d>0</d>
<d>0</d>
<d>0</d>
<d>2</d>
<d>6</d>
<d>11</d>
<d>7</d>
<d>3</d>
<d>0</d>
<d>3</d>
<d>1</d>
</Subcolumn>
</YColumn>
<YColumn Width="361" Decimals="0" Subcolumns="1">
<Title>20171124_20-25_AZ-PH_250ms_stream_60x_CBSD_30%_green_dsRNAGa48h_2 xls</Title>
<Subcolumn>
<d>0</d>
<d>0</d>
<d>1</d>
<d>0</d>
<d>2</d>
<d>6</d>
<d>4</d>
<d>1</d>
<d>0</d>
<d>2</d>
<d>0</d>
<d>1</d>
<d>6</d>
<d>5</d>
<d>4</d>
<d>5</d>
<d>1</d>
<d>1</d>
<d>1</d>
<d>1</d>
</Subcolumn>
</YColumn>
<YColumn Width="361" Decimals="0" Subcolumns="1">
<Title>20171124_20-25_AZ-PH_250ms_stream_60x_CBSD_30%_green_dsRNAGa48h_3 xls</Title>
<Subcolumn>
<d>0</d>
<d>0</d>
<d>0</d>
<d>2</d>
<d>4</d>
<d>5</d>
<d>1</d>
<d>0</d>
<d>2</d>
<d>1</d>
<d>0</d>
<d>3</d>
<d>4</d>
<d>10</d>
<d>3</d>
<d>7</d>
<d>3</d>
<d>0</d>
<d>1</d>
<d>0</d>
</Subcolumn>
</YColumn>
<YColumn Width="361" Decimals="0" Subcolumns="1">
<Title>20171124_20-25_AZ-PH_250ms_stream_60x_CBSD_30%_green_dsRNAGa48h_4 xls</Title>
<Subcolumn>
<d>0</d>
<d>0</d>
<d>0</d>
<d>1</d>
<d>0</d>
<d>4</d>
<d>4</d>
<d>1</d>
<d>0</d>
<d>0</d>
<d>0</d>
<d>0</d>
<d>8</d>
<d>4</d>
<d>8</d>
<d>3</d>
<d>4</d>
<d>1</d>
<d>1</d>
<d>0</d>
</Subcolumn>
</YColumn>
<YColumn Width="361" Decimals="0" Subcolumns="1">
<Title>20171124_20-25_AZ-PH_250ms_stream_60x_CBSD_30%_green_dsRNAGa48h_5 xls</Title>
<Subcolumn>
<d>0</d>
<d>0</d>
<d>0</d>
<d>1</d>
<d>0</d>
<d>2</d>
<d>2</d>
<d>0</d>
<d>0</d>
<d>0</d>
<d>0</d>
<d>1</d>
<d>5</d>
<d>4</d>
<d>5</d>
<d>5</d>
<d>2</d>
<d>0</d>
<d>1</d>
<d>0</d>
</Subcolumn>
</YColumn>
<YColumn Width="361" Decimals="0" Subcolumns="1">
<Title>20171124_20-25_AZ-PH_250ms_stream_60x_CBSD_30%_green_dsRNAGa48h_6 xls</Title>
<Subcolumn>
<d>0</d>
<d>0</d>
<d>0</d>
<d>1</d>
<d>0</d>
<d>1</d>
<d>3</d>
<d>2</d>
<d>3</d>
<d>0</d>
<d>0</d>
<d>0</d>
<d>2</d>
<d>3</d>
<d>4</d>
<d>6</d>
<d>7</d>
<d>0</d>
<d>3</d>
<d>1</d>
</Subcolumn>
</YColumn>
<YColumn Width="361" Decimals="0" Subcolumns="1">
<Title>20171124_20-25_AZ-PH_250ms_stream_60x_CBSD_30%_green_dsRNAGa48h_7 xls</Title>
<Subcolumn>
<d>0</d>
<d>0</d>
<d>0</d>
<d>2</d>
<d>4</d>
<d>8</d>
<d>6</d>
<d>3</d>
<d>1</d>
<d>1</d>
<d>0</d>
<d>1</d>
<d>2</d>
<d>3</d>
<d>0</d>
<d>1</d>
<d>0</d>
<d>0</d>
<d>0</d>
<d>0</d>
</Subcolumn>
</YColumn>
<YColumn Width="361" Decimals="0" Subcolumns="1">
<Title>20171130_15-25_AZ-PH_250ms_stream_60x_CBSD_30%_green_dsRNAGa48h_1 xls</Title>
<Subcolumn>
<d>1</d>
<d>0</d>
<d>2</d>
<d>0</d>
<d>3</d>
<d>5</d>
<d>1</d>
<d>3</d>
<d>1</d>
<d>1</d>
<d>3</d>
<d>1</d>
<d>3</d>
<d>1</d>
<d>2</d>
<d>0</d>
<d>0</d>
<d>0</d>
<d>0</d>
<d>0</d>
</Subcolumn>
</YColumn>
<YColumn Width="369" Decimals="0" Subcolumns="1">
<Title>20171130_15-25_AZ-PH_250ms_stream_60x_CBSD_30%_green_dsRNAGa48h_2-1 xls</Title>
<Subcolumn>
<d>0</d>
<d>0</d>
<d>0</d>
<d>0</d>
<d>3</d>
<d>2</d>
<d>0</d>
<d>0</d>
<d>1</d>
<d>1</d>
<d>2</d>
<d>1</d>
<d>1</d>
<d>6</d>
<d>9</d>
<d>4</d>
<d>0</d>
<d>1</d>
<d>1</d>
<d>0</d>
</Subcolumn>
</YColumn>
<YColumn Width="369" Decimals="0" Subcolumns="1">
<Title>20171130_15-25_AZ-PH_250ms_stream_60x_CBSD_30%_green_dsRNAGa48h_3-1 xls</Title>
<Subcolumn>
<d>0</d>
<d>0</d>
<d>0</d>
<d>0</d>
<d>1</d>
<d>2</d>
<d>6</d>
<d>2</d>
<d>2</d>
<d>2</d>
<d>1</d>
<d>2</d>
<d>5</d>
<d>14</d>
<d>9</d>
<d>2</d>
<d>3</d>
<d>3</d>
<d>0</d>
<d>2</d>
</Subcolumn>
</YColumn>
<YColumn Width="369" Decimals="0" Subcolumns="1">
<Title>20171130_15-25_AZ-PH_250ms_stream_60x_CBSD_30%_green_dsRNAGa48h_4-1 xls</Title>
<Subcolumn>
<d>0</d>
<d>0</d>
<d>1</d>
<d>2</d>
<d>1</d>
<d>0</d>
<d>1</d>
<d>0</d>
<d>0</d>
<d>0</d>
<d>2</d>
<d>2</d>
<d>6</d>
<d>3</d>
<d>2</d>
<d>2</d>
<d>0</d>
<d>1</d>
<d>1</d>
<d>0</d>
</Subcolumn>
</YColumn>
<YColumn Width="59" Decimals="0" Subcolumns="1">
<Title>70</Title>
<Subcolumn>
<d>70</d>
<d/>
<d>6</d>
<d>5</d>
<d>10</d>
<d>4</d>
<d>4</d>
<d>3</d>
<d>3</d>
<d>1</d>
<d>6</d>
<d>14</d>
<d>3</d>
</Subcolumn>
</YColumn>
<YColumn Width="59" Decimals="0" Subcolumns="1">
<Title>75</Title>
<Subcolumn>
<d>75</d>
<d/>
<d>11</d>
<d>4</d>
<d>3</d>
<d>8</d>
<d>5</d>
<d>4</d>
<d>0</d>
<d>2</d>
<d>9</d>
<d>9</d>
<d>2</d>
</Subcolumn>
</YColumn>
<YColumn Width="59" Decimals="0" Subcolumns="1">
<Title>80</Title>
<Subcolumn>
<d>80</d>
<d/>
<d>7</d>
<d>5</d>
<d>7</d>
<d>3</d>
<d>5</d>
<d>6</d>
<d>1</d>
<d>0</d>
<d>4</d>
<d>2</d>
<d>2</d>
</Subcolumn>
</YColumn>
<YColumn Width="59" Decimals="0" Subcolumns="1">
<Title>85</Title>
<Subcolumn>
<d>85</d>
<d/>
<d>3</d>
<d>1</d>
<d>3</d>
<d>4</d>
<d>2</d>
<d>7</d>
<d>0</d>
<d>0</d>
<d>0</d>
<d>3</d>
<d>0</d>
</Subcolumn>
</YColumn>
<YColumn Width="59" Decimals="0" Subcolumns="1">
<Title>90</Title>
<Subcolumn>
<d>90</d>
<d/>
<d>0</d>
<d>1</d>
<d>0</d>
<d>1</d>
<d>0</d>
<d>0</d>
<d>0</d>
<d>0</d>
<d>1</d>
<d>3</d>
<d>1</d>
</Subcolumn>
</YColumn>
<YColumn Width="59" Decimals="0" Subcolumns="1">
<Title>95</Title>
<Subcolumn>
<d>95</d>
<d/>
<d>3</d>
<d>1</d>
<d>1</d>
<d>1</d>
<d>1</d>
<d>3</d>
<d>0</d>
<d>0</d>
<d>1</d>
<d>0</d>
<d>1</d>
</Subcolumn>
</YColumn>
<YColumn Width="59" Decimals="0" Subcolumns="1">
<Title>100</Title>
<Subcolumn>
<d>100</d>
<d/>
<d>1</d>
<d>1</d>
<d>0</d>
<d>0</d>
<d>0</d>
<d>1</d>
<d>0</d>
<d>0</d>
<d>0</d>
<d>2</d>
<d>0</d>
</Subcolumn>
</YColumn>
</Table>
<Table ID="Table17" XFormat="none" YFormat="replicates" Replicates="1" TableType="TwoWay" EVFormat="AsteriskAfterNumber">
<Title>Figure 6 f fourth panel</Title>
<RowTitlesColumn Width="1">
<Subcolumn>
<d>5</d>
<d>10</d>
<d>15</d>
<d>20</d>
<d>25</d>
<d>30</d>
<d>35</d>
<d>40</d>
<d>45</d>
<d>50</d>
<d>55</d>
<d>60</d>
<d>65</d>
<d>70</d>
<d>75</d>
<d>80</d>
<d>85</d>
<d>90</d>
<d>95</d>
<d>100</d>
</Subcolumn>
</RowTitlesColumn>
<YColumn Width="59" Decimals="6" Subcolumns="1">
<Title>%</Title>
<Subcolumn>
<d>5</d>
<d>10</d>
<d>15</d>
<d>20</d>
<d>25</d>
<d>30</d>
<d>35</d>
<d>40</d>
<d>45</d>
<d>50</d>
<d>55</d>
<d>60</d>
<d>65</d>
<d>70</d>
<d>75</d>
<d>80</d>
<d>85</d>
<d>90</d>
<d>95</d>
<d>100</d>
</Subcolumn>
</YColumn>
<YColumn Width="369" Decimals="0" Subcolumns="1">
<Title>20180301_SV2090_15-25_CBSD_stream_250ms_30%LP_488nm_48hGadsRNA_1-1 xls</Title>
<Subcolumn>
<d>0</d>
<d>0</d>
<d>1</d>
<d>3</d>
<d>0</d>
<d>2</d>
<d>2</d>
<d>4</d>
<d>1</d>
<d>2</d>
<d>0</d>
<d>0</d>
<d>1</d>
<d>5</d>
<d>5</d>
<d>3</d>
<d>7</d>
<d>2</d>
<d>0</d>
<d>0</d>
</Subcolumn>
</YColumn>
<YColumn Width="369" Decimals="0" Subcolumns="1">
<Title>20180301_SV2090_15-25_CBSD_stream_250ms_30%LP_488nm_48hGadsRNA_2-2 xls</Title>
<Subcolumn>
<d>0</d>
<d>1</d>
<d>0</d>
<d>1</d>
<d>3</d>
<d>2</d>
<d>3</d>
<d>2</d>
<d>2</d>
<d>0</d>
<d>0</d>
<d>0</d>
<d>3</d>
<d>2</d>
<d>4</d>
<d>2</d>
<d>1</d>
<d>1</d>
<d>1</d>
<d>0</d>
</Subcolumn>
</YColumn>
<YColumn Width="369" Decimals="0" Subcolumns="1">
<Title>20180301_SV2090_15-25_CBSD_stream_250ms_30%LP_488nm_48hGadsRNA_3-1 xls</Title>
<Subcolumn>
<d>0</d>
<d>0</d>
<d>1</d>
<d>1</d>
<d>5</d>
<d>3</d>
<d>3</d>
<d>3</d>
<d>2</d>
<d>2</d>
<d>2</d>
<d>2</d>
<d>3</d>
<d>2</d>
<d>4</d>
<d>1</d>
<d>4</d>
<d>0</d>
<d>0</d>
<d>1</d>
</Subcolumn>
</YColumn>
<YColumn Width="369" Decimals="0" Subcolumns="1">
<Title>20180301_SV2090_15-25_CBSD_stream_250ms_30%LP_488nm_48hGadsRNA_4-1 xls</Title>
<Subcolumn>
<d>0</d>
<d>0</d>
<d>0</d>
<d>5</d>
<d>0</d>
<d>3</d>
<d>1</d>
<d>3</d>
<d>3</d>
<d>0</d>
<d>0</d>
<d>4</d>
<d>1</d>
<d>0</d>
<d>0</d>
<d>1</d>
<d>1</d>
<d>3</d>
<d>2</d>
<d>0</d>
</Subcolumn>
</YColumn>
<YColumn Width="369" Decimals="0" Subcolumns="1">
<Title>20180301_SV2090_15-25_CBSD_stream_250ms_30%LP_488nm_48hGadsRNA_5-1 xls</Title>
<Subcolumn>
<d>0</d>
<d>1</d>
<d>0</d>
<d>0</d>
<d>1</d>
<d>2</d>
<d>4</d>
<d>4</d>
<d>1</d>
<d>5</d>
<d>3</d>
<d>1</d>
<d>3</d>
<d>8</d>
<d>2</d>
<d>3</d>
<d>1</d>
<d>1</d>
<d>0</d>
<d>0</d>
</Subcolumn>
</YColumn>
<YColumn Width="366" Decimals="0" Subcolumns="1">
<Title>20180301_SV2090_15-25_CBSD_stream_250ms_30%LP_488nm_48hGadsRNA_6-1 tif</Title>
<Subcolumn>
<d>0</d>
<d>0</d>
<d>0</d>
<d>1</d>
<d>0</d>
<d>1</d>
<d>0</d>
<d>1</d>
<d>0</d>
<d>0</d>
<d>0</d>
<d>0</d>
<d>3</d>
<d>5</d>
<d>3</d>
<d>4</d>
<d>2</d>
<d>3</d>
<d>0</d>
<d>0</d>
</Subcolumn>
</YColumn>
<YColumn Width="366" Decimals="0" Subcolumns="1">
<Title>20180301_SV2090_15-25_CBSD_stream_250ms_30%LP_488nm_48hGadsRNA_7-1 tif</Title>
<Subcolumn>
<d>0</d>
<d>0</d>
<d>0</d>
<d>0</d>
<d>1</d>
<d>6</d>
<d>2</d>
<d>5</d>
<d>3</d>
<d>0</d>
<d>0</d>
<d>2</d>
<d>2</d>
<d>7</d>
<d>5</d>
<d>4</d>
<d>2</d>
<d>1</d>
<d>1</d>
<d>0</d>
</Subcolumn>
</YColumn>
<YColumn Width="366" Decimals="0" Subcolumns="1">
<Title>20180301_SV2090_15-25_CBSD_stream_250ms_30%LP_488nm_48hGadsRNA_8-1 tif</Title>
<Subcolumn>
<d>0</d>
<d>0</d>
<d>0</d>
<d>0</d>
<d>4</d>
<d>2</d>
<d>0</d>
<d>2</d>
<d>1</d>
<d>2</d>
<d>0</d>
<d>4</d>
<d>12</d>
<d>1</d>
<d>3</d>
<d>3</d>
<d>0</d>
<d>1</d>
<d>1</d>
<d>0</d>
</Subcolumn>
</YColumn>
<YColumn Width="366" Decimals="0" Subcolumns="1">
<Title>20180301_SV2090_15-25_CBSD_stream_250ms_30%LP_488nm_48hGadsRNA_9-1 tif</Title>
<Subcolumn>
<d>0</d>
<d>0</d>
<d>0</d>
<d>0</d>
<d>3</d>
<d>4</d>
<d>3</d>
<d>3</d>
<d>0</d>
<d>0</d>
<d>1</d>
<d>2</d>
<d>6</d>
<d>9</d>
<d>6</d>
<d>3</d>
<d>2</d>
<d>0</d>
<d>0</d>
<d>0</d>
</Subcolumn>
</YColumn>
<YColumn Width="371" Decimals="0" Subcolumns="1">
<Title>20180301_SV2090_15-25_CBSD_stream_250ms_30%LP_488nm_48hGadsRNA_10-1 tif</Title>
<Subcolumn>
<d>0</d>
<d>0</d>
<d>0</d>
<d>1</d>
<d>1</d>
<d>0</d>
<d>4</d>
<d>0</d>
<d>1</d>
<d>2</d>
<d>1</d>
<d>2</d>
<d>1</d>
<d>7</d>
<d>5</d>
<d>1</d>
<d>1</d>
<d>0</d>
<d>0</d>
<d>0</d>
</Subcolumn>
</YColumn>
</Table>
<Table ID="Table18" XFormat="none" YFormat="replicates" Replicates="1" TableType="TwoWay" EVFormat="AsteriskAfterNumber">
<Title>Figure 7 c</Title>
<YColumn Width="59" Decimals="6" Subcolumns="1">
<Title><TextAlign align="Center">time (s)</TextAlign></Title>
<Subcolumn>
<d>0</d>
<d>2</d>
<d>4</d>
<d>6</d>
<d>8</d>
<d>10</d>
<d>12</d>
<d>14</d>
<d>16</d>
<d>18</d>
<d>20</d>
<d>22</d>
<d>24</d>
<d>26</d>
<d>28</d>
<d>30</d>
<d>32</d>
<d>34</d>
<d>36</d>
<d>38</d>
<d>40</d>
<d>42</d>
<d>44</d>
<d>46</d>
<d>48</d>
<d>50</d>
<d>52</d>
<d>54</d>
</Subcolumn>
</YColumn>
<YColumn Width="59" Decimals="9" Subcolumns="1">
<Title>LIN-5 A</Title>
<Subcolumn>
<d>1.10266758</d>
<d>1.065631839</d>
<d>1.153947691</d>
<d>1.431846448</d>
<d>1.638693546</d>
<d>1.902715693</d>
<d>2.159205693</d>
<d>2.128627587</d>
<d>2.378241932</d>
<d>2.486354138</d>
<d>2.625964872</d>
<d>2.733632755</d>
<d>2.872724011</d>
<d>3.208574579</d>
<d>3.197111838</d>
<d>3.121271714</d>
<d>2.990953353</d>
<d>2.790715305</d>
<d>2.79802231</d>
<d>2.858991879</d>
<d>2.965423715</d>
<d>3.008000668</d>
<d>3.27846223</d>
<d>3.160148077</d>
<d>3.090463414</d>
<d>3.031727173</d>
<d>3.057191336</d>
<d>3.087476147</d>
</Subcolumn>
</YColumn>
<YColumn Width="59" Decimals="9" Subcolumns="1">
<Title>LIN-5 P</Title>
<Subcolumn>
<d>1.157692</d>
<d>1.252654948</d>
<d>1.449391733</d>
<d>1.586927324</d>
<d>1.847140923</d>
<d>2.088559798</d>
<d>2.39526248</d>
<d>2.406804301</d>
<d>2.579362058</d>
<d>2.706472621</d>
<d>2.779784505</d>
<d>2.90856985</d>
<d>3.12293291</d>
<d>3.287750805</d>
<d>3.282544746</d>
<d>3.387951749</d>
<d>3.309502816</d>
<d>3.219926488</d>
<d>3.313392891</d>
<d>3.458898025</d>
<d>3.403828463</d>
<d>3.374841074</d>
<d>3.479404333</d>
<d>3.34024332</d>
<d>3.306739085</d>
<d>3.478449544</d>
<d>3.623567679</d>
<d>3.837434666</d>
</Subcolumn>
</YColumn>
<YColumn Width="59" Decimals="9" Subcolumns="1">
<Title>PH A</Title>
<Subcolumn>
<d>2.604363033</d>
<d>2.59122604</d>
<d>2.552086205</d>
<d>2.547263128</d>
<d>2.534100164</d>
<d>2.721872332</d>
<d>2.711796815</d>
<d>2.722604062</d>
<d>2.796307391</d>
<d>2.658545909</d>
<d>2.640795518</d>
<d>2.605785686</d>
<d>2.663388021</d>
<d>2.774297274</d>
<d>2.80631403</d>
<d>2.622648708</d>
<d>2.564301797</d>
<d>2.566396708</d>
<d>2.592033866</d>
<d>2.525851938</d>
<d>2.548563054</d>
<d>2.571713521</d>
<d>2.557834414</d>
<d>2.42091873</d>
<d>2.370431033</d>
<d>2.404827413</d>
<d>2.367131497</d>
<d>2.481709019</d>
</Subcolumn>
</YColumn>
<YColumn Width="59" Decimals="9" Subcolumns="1">
<Title>PH P</Title>
<Subcolumn>
<d>2.747687025</d>
<d>2.78227002</d>
<d>2.643067547</d>
<d>2.57747629</d>
<d>2.596972599</d>
<d>2.648560955</d>
<d>2.68716908</d>
<d>2.626692883</d>
<d>2.747807027</d>
<d>2.748798048</d>
<d>2.700425516</d>
<d>2.786613722</d>
<d>2.89680697</d>
<d>2.912853763</d>
<d>2.978460997</d>
<d>2.854393516</d>
<d>2.723000375</d>
<d>2.755309472</d>
<d>2.772129421</d>
<d>2.612376371</d>
<d>2.577264674</d>
<d>2.602857954</d>
<d>2.664507015</d>
<d>2.665096082</d>
<d>2.775252121</d>
<d>2.836948936</d>
<d>2.913726215</d>
<d>2.996668758</d>
</Subcolumn>
</YColumn>
</Table>
<Table ID="Table19" XFormat="none" YFormat="replicates" Replicates="1" TableType="TwoWay" EVFormat="AsteriskAfterNumber">
<Title>Figure 7 d</Title>
<YColumn Width="87" Decimals="3" Subcolumns="1">
<Title><I>lin-5::epdz::mcherry</I></Title>
<Subcolumn>
<d/>
<d>0.478</d>
<d>0.419</d>
<d>0.296</d>
<d>0.562</d>
<d>0.562</d>
<d>0.592</d>
<d>0.592</d>
<d>0.713</d>
<d>0.478</d>
<d>0.478</d>
<d>0.53</d>
<d>0.419</d>
<d>0.478</d>
<d>0.592</d>
<d>0.546</d>
<d>0.749</d>
<d>0.592</d>
<d>0.662</d>
<d>0.419</d>
<d>0.562</d>
<d>0.795</d>
<d>0.713</d>
<d>0.478</d>
<d>0.713</d>
<d>0.419</d>
<d>0.838</d>
<d>1.25</d>
<d>0.937</d>
<d>0.848</d>
<d>0.662</d>
<d>0.562</d>
<d>0.713</d>
</Subcolumn>
</YColumn>
<YColumn Width="106" Decimals="3" Subcolumns="1">
<Title>lin-5::epdz::mcherry; PH</Title>
<Subcolumn>
<d/>
<d>1.068</d>
<d>1.068</d>
<d>1.009</d>
<d>1.727</d>
<d>1.929</d>
<d>1.052</d>
<d>1.132</d>
<d>1.727</d>
<d>1.331</d>
<d/>
<d>1.408</d>
<d>1.221</d>
<d>1.873</d>
<d>1.6</d>
<d>1.6</d>
<d>1.221</d>
<d/>
<d>1.66</d>
</Subcolumn>
</YColumn>
<YColumn Width="150" Decimals="3" Subcolumns="1">
<Title>lin-5::epdz::mcherry; gpr-1/2(RNAi)</Title>
<Subcolumn>
<d/>
<d>0.265</d>
<d>0.296</d>
<d>0.397</d>
<d>0.296</d>
<d>0.187</d>
<d>0.265</d>
<d>0.296</d>
<d>0.296</d>
<d>0.296</d>
<d>0.296</d>
<d>0.375</d>
<d>0.375</d>
<d>0.419</d>
<d>0.187</d>
<d>0.296</d>
</Subcolumn>
</YColumn>
<YColumn Width="169" Decimals="3" Subcolumns="1">
<Title>lin-5::epdz::mcherry; PH; gpr-1/2(RNAi)</Title>
<Subcolumn>
<d/>
<d>0.713</d>
<d>0.592</d>
<d>1.311</d>
<d>0.662</d>
<d>0.187</d>
<d>0.546</d>
<d>0.848</d>
<d>0.419</d>
<d>0.675</d>
<d>0.592</d>
<d>0.937</d>
<d>1.331</d>
<d>0.848</d>
<d>0.592</d>
<d>0.889</d>
<d/>
<d>1.611</d>
<d>1.034</d>
<d>1.068</d>
<d>1.221</d>
<d>0.848</d>
<d>0.772</d>
<d>0.927</d>
<d>0.889</d>
<d>0.937</d>
</Subcolumn>
</YColumn>
<YColumn Width="59" Decimals="15" Subcolumns="1">

<Subcolumn/>
</YColumn>
<YColumn Width="87" Decimals="3" Subcolumns="1">
<Title><I>lin-5::epdz::mcherry</I></Title>
<Subcolumn>
<d/>
<d>0.662</d>
<d>0.546</d>
<d>0.592</d>
<d>0.937</d>
<d>0.806</d>
<d>0.806</d>
<d>0.848</d>
<d>0.937</d>
<d>0.675</d>
<d>0.53</d>
<d>0.662</d>
<d>0.662</d>
<d>0.838</d>
<d>0.937</d>
<d>0.964</d>
<d>0.927</d>
<d>0.749</d>
<d>0.964</d>
<d>0.806</d>
<d>0.937</d>
<d>0.795</d>
<d>0.795</d>
<d>0.713</d>
<d>0.955</d>
<d>0.713</d>
<d>1.034</d>
<d>1.433</d>
<d>1.009</d>
<d>0.772</d>
<d>1.092</d>
<d>0.927</d>
<d>1.092</d>
</Subcolumn>
</YColumn>
<YColumn Width="106" Decimals="3" Subcolumns="1">
<Title>lin-5::epdz::mcherry; PH</Title>
<Subcolumn>
<d/>
<d>1.257</d>
<d>1.068</d>
<d>1.068</d>
<d>1.545</d>
<d>1.873</d>
<d>1.534</d>
<d>1.55</d>
<d>1.092</d>
<d>1.364</d>
<d>0.806</d>
<d>1.51</d>
<d>1.66</d>
<d>1.545</d>
<d>1.767</d>
<d>1.457</d>
<d>1.364</d>
<d>1.722</d>
<d>1.51</d>
</Subcolumn>
</YColumn>
<YColumn Width="150" Decimals="3" Subcolumns="1">
<Title>lin-5::epdz::mcherry; gpr-1/2(RNAi)</Title>
<Subcolumn>
<d/>
<d>0.296</d>
<d>0.187</d>
<d>0.265</d>
<d>0.296</d>
<d>0.187</d>
<d>0.265</d>
<d>0.296</d>
<d>0.296</d>
<d>0.296</d>
<d>0.296</d>
<d>0.296</d>
<d>0.419</d>
<d>0.296</d>
<d>0.187</d>
<d>0.265</d>
</Subcolumn>
</YColumn>
<YColumn Width="106" Decimals="15" Subcolumns="1">

<Subcolumn/>
</YColumn>
<YColumn Width="169" Decimals="3" Subcolumns="1">
<Title>lin-5::epdz::mcherry; PH; gpr-1/2(RNAi)</Title>
<Subcolumn>
<d/>
<d>0.889</d>
<d>0.806</d>
<d>0.662</d>
<d>0.772</d>
<d>0.296</d>
<d>0.713</d>
<d>0.848</d>
<d>0.713</d>
<d>0.889</d>
<d>0.478</d>
<d>1.221</d>
<d>1.068</d>
<d>1.873</d>
<d>0.772</d>
<d>1.221</d>
<d>0.889</d>
<d>1.408</d>
<d>1.383</d>
<d>0.937</d>
<d>1.427</d>
<d>0.937</d>
<d>0.806</d>
<d>0.795</d>
<d>0.592</d>
<d>0.889</d>
</Subcolumn>
</YColumn>
</Table>
<Table ID="Table20" XFormat="none" YFormat="replicates" Replicates="1" TableType="TwoWay" EVFormat="AsteriskAfterNumber">
<Title>Figure 7 f first panel</Title>
<RowTitlesColumn Width="1">
<Subcolumn>
<d>5</d>
<d>10</d>
<d>15</d>
<d>20</d>
<d>25</d>
<d>30</d>
<d>35</d>
<d>40</d>
<d>45</d>
<d>50</d>
<d>55</d>
<d>60</d>
<d>65</d>
<d>70</d>
<d>75</d>
<d>80</d>
<d>85</d>
<d>90</d>
<d>95</d>
<d>100</d>
</Subcolumn>
</RowTitlesColumn>
<YColumn Width="59" Decimals="6" Subcolumns="1">
<Title>%</Title>
<Subcolumn>
<d>5</d>
<d>10</d>
<d>15</d>
<d>20</d>
<d>25</d>
<d>30</d>
<d>35</d>
<d>40</d>
<d>45</d>
<d>50</d>
<d>55</d>
<d>60</d>
<d>65</d>
<d>70</d>
<d>75</d>
<d>80</d>
<d>85</d>
<d>90</d>
<d>95</d>
<d>100</d>
</Subcolumn>
</YColumn>
<YColumn Width="313" Decimals="0" Subcolumns="1">
<Title>20171124_20-25_AZ-PH_250ms_stream_60x_CBSD_30%_green_wt_1 xls</Title>
<Subcolumn>
<d>0</d>
<d>1</d>
<d>3</d>
<d>9</d>
<d>13</d>
<d>13</d>
<d>7</d>
<d>14</d>
<d>3</d>
<d>1</d>
<d>0</d>
<d>2</d>
<d>1</d>
<d>9</d>
<d>8</d>
<d>8</d>
<d>8</d>
<d>3</d>
<d>9</d>
<d>0</d>
</Subcolumn>
</YColumn>
<YColumn Width="313" Decimals="0" Subcolumns="1">
<Title>20171124_20-25_AZ-PH_250ms_stream_60x_CBSD_30%_green_wt_2 xls</Title>
<Subcolumn>
<d>0</d>
<d>2</d>
<d>10</d>
<d>12</d>
<d>20</d>
<d>24</d>
<d>7</d>
<d>8</d>
<d>2</d>
<d>0</d>
<d>0</d>
<d>2</d>
<d>2</d>
<d>3</d>
<d>8</d>
<d>9</d>
<d>8</d>
<d>10</d>
<d>12</d>
<d>1</d>
</Subcolumn>
</YColumn>
<YColumn Width="313" Decimals="0" Subcolumns="1">
<Title>20171124_20-25_AZ-PH_250ms_stream_60x_CBSD_30%_green_wt_3 xls</Title>
<Subcolumn>
<d>0</d>
<d>0</d>
<d>1</d>
<d>10</d>
<d>14</d>
<d>26</d>
<d>33</d>
<d>19</d>
<d>10</d>
<d>5</d>
<d>3</d>
<d>1</d>
<d>2</d>
<d>5</d>
<d>7</d>
<d>11</d>
<d>13</d>
<d>17</d>
<d>10</d>
<d>0</d>
</Subcolumn>
</YColumn>
<YColumn Width="313" Decimals="0" Subcolumns="1">
<Title>20171124_20-25_AZ-PH_250ms_stream_60x_CBSD_30%_green_wt_4 xls</Title>
<Subcolumn>
<d>0</d>
<d>0</d>
<d>5</d>
<d>10</d>
<d>10</d>
<d>8</d>
<d>14</d>
<d>10</d>
<d>8</d>
<d>2</d>
<d>0</d>
<d>0</d>
<d>0</d>
<d>2</d>
<d>11</d>
<d>11</d>
<d>20</d>
<d>19</d>
<d>7</d>
<d>3</d>
</Subcolumn>
</YColumn>
<YColumn Width="313" Decimals="0" Subcolumns="1">
<Title>20171124_20-25_AZ-PH_250ms_stream_60x_CBSD_30%_green_wt_5 xls</Title>
<Subcolumn>
<d>0</d>
<d>1</d>
<d>2</d>
<d>13</d>
<d>15</d>
<d>17</d>
<d>25</d>
<d>10</d>
<d>4</d>
<d>1</d>
<d>1</d>
<d>2</d>
<d>2</d>
<d>9</d>
<d>9</d>
<d>14</d>
<d>2</d>
<d>10</d>
<d>0</d>
<d>0</d>
</Subcolumn>
</YColumn>
<YColumn Width="313" Decimals="0" Subcolumns="1">
<Title>20171124_20-25_AZ-PH_250ms_stream_60x_CBSD_30%_green_wt_6 xls</Title>
<Subcolumn>
<d>0</d>
<d>5</d>
<d>7</d>
<d>12</d>
<d>17</d>
<d>22</d>
<d>16</d>
<d>8</d>
<d>1</d>
<d>0</d>
<d>0</d>
<d>1</d>
<d>0</d>
<d>4</d>
<d>7</d>
<d>9</d>
<d>14</d>
<d>21</d>
<d>12</d>
<d>5</d>
</Subcolumn>
</YColumn>
<YColumn Width="313" Decimals="0" Subcolumns="1">
<Title>20171124_20-25_AZ-PH_250ms_stream_60x_CBSD_30%_green_wt_7 xls</Title>
<Subcolumn>
<d>0</d>
<d>0</d>
<d>11</d>
<d>12</d>
<d>24</d>
<d>14</d>
<d>20</d>
<d>30</d>
<d>19</d>
<d>6</d>
<d>3</d>
<d>0</d>
<d>0</d>
<d>0</d>
<d>3</d>
<d>7</d>
<d>17</d>
<d>13</d>
<d>9</d>
<d>3</d>
</Subcolumn>
</YColumn>
<YColumn Width="321" Decimals="0" Subcolumns="1">
<Title>20171128_15-25_AZ-PH_250ms_stream_60x_CBSD_30%_green_wt_1-1 xls</Title>
<Subcolumn>
<d>0</d>
<d>0</d>
<d>2</d>
<d>6</d>
<d>6</d>
<d>9</d>
<d>5</d>
<d>4</d>
<d>2</d>
<d>2</d>
<d>0</d>
<d>0</d>
<d>2</d>
<d>3</d>
<d>7</d>
<d>21</d>
<d>6</d>
<d>10</d>
<d>8</d>
<d>0</d>
</Subcolumn>
</YColumn>
<YColumn Width="321" Decimals="0" Subcolumns="1">
<Title>20171128_15-25_AZ-PH_250ms_stream_60x_CBSD_30%_green_wt_2-1 xls</Title>
<Subcolumn>
<d>0</d>
<d>2</d>
<d>5</d>
<d>4</d>
<d>7</d>
<d>18</d>
<d>12</d>
<d>8</d>
<d>6</d>
<d>1</d>
<d>1</d>
<d>0</d>
<d>4</d>
<d>3</d>
<d>4</d>
<d>9</d>
<d>8</d>
<d>11</d>
<d>10</d>
<d>1</d>
</Subcolumn>
</YColumn>
<YColumn Width="321" Decimals="0" Subcolumns="1">
<Title>20171128_15-25_AZ-PH_250ms_stream_60x_CBSD_30%_green_wt_3-1 xls</Title>
<Subcolumn>
<d>0</d>
<d>1</d>
<d>3</d>
<d>7</d>
<d>8</d>
<d>2</d>
<d>4</d>
<d>1</d>
<d>2</d>
<d>1</d>
<d>1</d>
<d>1</d>
<d>1</d>
<d>6</d>
<d>6</d>
<d>18</d>
<d>24</d>
<d>12</d>
<d>14</d>
<d>0</d>
</Subcolumn>
</YColumn>
<YColumn Width="321" Decimals="0" Subcolumns="1">
<Title>20171128_15-25_AZ-PH_250ms_stream_60x_CBSD_30%_green_wt_4-1 xls</Title>
<Subcolumn>
<d>0</d>
<d>2</d>
<d>2</d>
<d>11</d>
<d>10</d>
<d>8</d>
<d>7</d>
<d>5</d>
<d>3</d>
<d>4</d>
<d>2</d>
<d>2</d>
<d>2</d>
<d>11</d>
<d>19</d>
<d>7</d>
<d>20</d>
<d>8</d>
<d>2</d>
<d>1</d>
</Subcolumn>
</YColumn>
</Table>
<Table ID="Table21" XFormat="none" YFormat="replicates" Replicates="1" TableType="TwoWay" EVFormat="AsteriskAfterNumber">
<Title>Figure 7 f second panel</Title>
<RowTitlesColumn Width="1">
<Subcolumn>
<d>5</d>
<d>10</d>
<d>15</d>
<d>20</d>
<d>25</d>
<d>30</d>
<d>35</d>
<d>40</d>
<d>45</d>
<d>50</d>
<d>55</d>
<d>60</d>
<d>65</d>
<d>70</d>
<d>75</d>
<d>80</d>
<d>85</d>
<d>90</d>
<d>95</d>
<d>100</d>
</Subcolumn>
</RowTitlesColumn>
<YColumn Width="59" Decimals="6" Subcolumns="1">
<Title>%</Title>
<Subcolumn>
<d>5</d>
<d>10</d>
<d>15</d>
<d>20</d>
<d>25</d>
<d>30</d>
<d>35</d>
<d>40</d>
<d>45</d>
<d>50</d>
<d>55</d>
<d>60</d>
<d>65</d>
<d>70</d>
<d>75</d>
<d>80</d>
<d>85</d>
<d>90</d>
<d>95</d>
<d>100</d>
</Subcolumn>
</YColumn>
<YColumn Width="289" Decimals="0" Subcolumns="1">
<Title>20180117_SV2121_15-25_250ms_stream_30%green_60x_wt_1-1 xls</Title>
<Subcolumn>
<d>3</d>
<d>13</d>
<d>19</d>
<d>29</d>
<d>28</d>
<d>38</d>
<d>27</d>
<d>22</d>
<d>39</d>
<d>32</d>
<d>19</d>
<d>19</d>
<d>25</d>
<d>24</d>
<d>27</d>
<d>29</d>
<d>30</d>
<d>22</d>
<d>19</d>
<d>2</d>
</Subcolumn>
</YColumn>
<YColumn Width="289" Decimals="0" Subcolumns="1">
<Title>20180117_SV2121_15-25_250ms_stream_30%green_60x_wt_2-1 xls</Title>
<Subcolumn>
<d>14</d>
<d>27</d>
<d>27</d>
<d>29</d>
<d>39</d>
<d>41</d>
<d>32</d>
<d>23</d>
<d>34</d>
<d>20</d>
<d>12</d>
<d>8</d>
<d>19</d>
<d>14</d>
<d>10</d>
<d>17</d>
<d>17</d>
<d>12</d>
<d>18</d>
<d>6</d>
</Subcolumn>
</YColumn>
<YColumn Width="289" Decimals="0" Subcolumns="1">
<Title>20180117_SV2121_15-25_250ms_stream_30%green_60x_wt_3-1 xls</Title>
<Subcolumn>
<d>21</d>
<d>18</d>
<d>25</d>
<d>35</d>
<d>60</d>
<d>51</d>
<d>56</d>
<d>72</d>
<d>58</d>
<d>41</d>
<d>30</d>
<d>32</d>
<d>45</d>
<d>41</d>
<d>37</d>
<d>20</d>
<d>36</d>
<d>20</d>
<d>11</d>
<d>4</d>
</Subcolumn>
</YColumn>
<YColumn Width="289" Decimals="0" Subcolumns="1">
<Title>20180117_SV2121_15-25_250ms_stream_30%green_60x_wt_4-1 xls</Title>
<Subcolumn>
<d>6</d>
<d>12</d>
<d>17</d>
<d>35</d>
<d>28</d>
<d>31</d>
<d>35</d>
<d>26</d>
<d>30</d>
<d>34</d>
<d>19</d>
<d>19</d>
<d>17</d>
<d>31</d>
<d>28</d>
<d>39</d>
<d>44</d>
<d>26</d>
<d>13</d>
<d>7</d>
</Subcolumn>
</YColumn>
<YColumn Width="289" Decimals="0" Subcolumns="1">
<Title>20180117_SV2121_15-25_250ms_stream_30%green_60x_wt_5-1 xls</Title>
<Subcolumn>
<d>14</d>
<d>24</d>
<d>28</d>
<d>54</d>
<d>44</d>
<d>59</d>
<d>50</d>
<d>59</d>
<d>46</d>
<d>29</d>
<d>41</d>
<d>30</d>
<d>47</d>
<d>58</d>
<d>55</d>
<d>60</d>
<d>71</d>
<d>47</d>
<d>46</d>
<d>7</d>
</Subcolumn>
</YColumn>
<YColumn Width="289" Decimals="0" Subcolumns="1">
<Title>20180117_SV2121_15-25_250ms_stream_30%green_60x_wt_6-1 xls</Title>
<Subcolumn>
<d>13</d>
<d>21</d>
<d>37</d>
<d>54</d>
<d>66</d>
<d>63</d>
<d>56</d>
<d>58</d>
<d>47</d>
<d>51</d>
<d>28</d>
<d>30</d>
<d>33</d>
<d>19</d>
<d>38</d>
<d>44</d>
<d>34</d>
<d>42</d>
<d>27</d>
<d>15</d>
</Subcolumn>
</YColumn>
<YColumn Width="289" Decimals="0" Subcolumns="1">
<Title>20180117_SV2121_15-25_250ms_stream_30%green_60x_wt_7-1 xls</Title>
<Subcolumn>
<d>0</d>
<d>17</d>
<d>14</d>
<d>19</d>
<d>30</d>
<d>20</d>
<d>14</d>
<d>21</d>
<d>12</d>
<d>17</d>
<d>14</d>
<d>10</d>
<d>17</d>
<d>13</d>
<d>25</d>
<d>23</d>
<d>25</d>
<d>23</d>
<d>16</d>
<d>1</d>
</Subcolumn>
</YColumn>
<YColumn Width="289" Decimals="0" Subcolumns="1">
<Title>20180117_SV2121_15-25_250ms_stream_30%green_60x_wt_8-1 xls</Title>
<Subcolumn>
<d>5</d>
<d>6</d>
<d>11</d>
<d>28</d>
<d>31</d>
<d>36</d>
<d>27</d>
<d>23</d>
<d>20</d>
<d>19</d>
<d>11</d>
<d>11</d>
<d>15</d>
<d>19</d>
<d>18</d>
<d>24</d>
<d>10</d>
<d>17</d>
<d>5</d>
<d>2</d>
</Subcolumn>
</YColumn>
<YColumn Width="289" Decimals="0" Subcolumns="1">
<Title>20180117_SV2121_15-25_250ms_stream_30%green_60x_wt_9-1 xls</Title>
<Subcolumn>
<d>1</d>
<d>8</d>
<d>16</d>
<d>26</d>
<d>46</d>
<d>67</d>
<d>73</d>
<d>55</d>
<d>25</d>
<d>37</d>
<d>34</d>
<d>40</d>
<d>49</d>
<d>67</d>
<d>59</d>
<d>49</d>
<d>36</d>
<d>27</d>
<d>22</d>
<d>2</d>
</Subcolumn>
</YColumn>
<YColumn Width="294" Decimals="0" Subcolumns="1">
<Title>20180117_SV2121_15-25_250ms_stream_30%green_60x_wt_10-1 xls</Title>
<Subcolumn>
<d>4</d>
<d>3</d>
<d>6</d>
<d>12</d>
<d>15</d>
<d>18</d>
<d>21</d>
<d>29</d>
<d>11</d>
<d>13</d>
<d>7</d>
<d>11</d>
<d>3</d>
<d>7</d>
<d>19</d>
<d>19</d>
<d>22</d>
<d>13</d>
<d>10</d>
<d>1</d>
</Subcolumn>
</YColumn>
<YColumn Width="294" Decimals="0" Subcolumns="1">
<Title>20180117_SV2121_15-25_250ms_stream_30%green_60x_wt_11-1 xls</Title>
<Subcolumn>
<d>0</d>
<d>9</d>
<d>26</d>
<d>38</d>
<d>54</d>
<d>62</d>
<d>51</d>
<d>54</d>
<d>41</d>
<d>27</d>
<d>28</d>
<d>38</d>
<d>40</d>
<d>42</d>
<d>46</d>
<d>29</d>
<d>26</d>
<d>23</d>
<d>19</d>
<d>4</d>
</Subcolumn>
</YColumn>
<YColumn Width="294" Decimals="0" Subcolumns="1">
<Title>20180117_SV2121_15-25_250ms_stream_30%green_60x_wt_12-1 xls</Title>
<Subcolumn>
<d>1</d>
<d>2</d>
<d>7</d>
<d>22</d>
<d>18</d>
<d>21</d>
<d>25</d>
<d>58</d>
<d>63</d>
<d>68</d>
<d>75</d>
<d>54</d>
<d>56</d>
<d>38</d>
<d>24</d>
<d>13</d>
<d>21</d>
<d>14</d>
<d>6</d>
<d>8</d>
</Subcolumn>
</YColumn>
</Table>
<Table ID="Table22" XFormat="none" YFormat="replicates" Replicates="1" TableType="TwoWay" EVFormat="AsteriskAfterNumber">
<Title>Figure 7 f third panel</Title>
<RowTitlesColumn Width="1">
<Subcolumn>
<d>5</d>
<d>10</d>
<d>15</d>
<d>20</d>
<d>25</d>
<d>30</d>
<d>35</d>
<d>40</d>
<d>45</d>
<d>50</d>
<d>55</d>
<d>60</d>
<d>65</d>
<d>70</d>
<d>75</d>
<d>80</d>
<d>85</d>
<d>90</d>
<d>95</d>
<d>100</d>
</Subcolumn>
</RowTitlesColumn>
<YColumn Width="59" Decimals="6" Subcolumns="1">
<Title>%</Title>
<Subcolumn>
<d>5</d>
<d>10</d>
<d>15</d>
<d>20</d>
<d>25</d>
<d>30</d>
<d>35</d>
<d>40</d>
<d>45</d>
<d>50</d>
<d>55</d>
<d>60</d>
<d>65</d>
<d>70</d>
<d>75</d>
<d>80</d>
<d>85</d>
<d>90</d>
<d>95</d>
<d>100</d>
</Subcolumn>
</YColumn>
<YColumn Width="349" Decimals="0" Subcolumns="1">
<Title>20180208_AZ-PH_15-25_stream_CBSD_250ms_30%LP_gpr-1-2dsRNA48h_1-1 xls</Title>
<Subcolumn>
<d>1</d>
<d>3</d>
<d>1</d>
<d>1</d>
<d>3</d>
<d>4</d>
<d>2</d>
<d>0</d>
<d>0</d>
<d>0</d>
<d>0</d>
<d>0</d>
<d>0</d>
<d>0</d>
<d>0</d>
<d>1</d>
<d>3</d>
<d>4</d>
<d>1</d>
<d>0</d>
</Subcolumn>
</YColumn>
<YColumn Width="349" Decimals="0" Subcolumns="1">
<Title>20180208_AZ-PH_15-25_stream_CBSD_250ms_30%LP_gpr-1-2dsRNA48h_2-1 xls</Title>
<Subcolumn>
<d>0</d>
<d>0</d>
<d>1</d>
<d>0</d>
<d>0</d>
<d>3</d>
<d>10</d>
<d>0</d>
<d>2</d>
<d>0</d>
<d>1</d>
<d>1</d>
<d>5</d>
<d>6</d>
<d>8</d>
<d>5</d>
<d>1</d>
<d>2</d>
<d>1</d>
<d>0</d>
</Subcolumn>
</YColumn>
<YColumn Width="349" Decimals="0" Subcolumns="1">
<Title>20180208_AZ-PH_15-25_stream_CBSD_250ms_30%LP_gpr-1-2dsRNA48h_3-1 xls</Title>
<Subcolumn>
<d>0</d>
<d>1</d>
<d>4</d>
<d>7</d>
<d>8</d>
<d>13</d>
<d>13</d>
<d>5</d>
<d>1</d>
<d>1</d>
<d>2</d>
<d>7</d>
<d>9</d>
<d>11</d>
<d>14</d>
<d>5</d>
<d>5</d>
<d>2</d>
<d>2</d>
<d>1</d>
</Subcolumn>
</YColumn>
<YColumn Width="349" Decimals="0" Subcolumns="1">
<Title>20180208_AZ-PH_15-25_stream_CBSD_250ms_30%LP_gpr-1-2dsRNA48h_4-1 xls</Title>
<Subcolumn>
<d>8</d>
<d>4</d>
<d>4</d>
<d>0</d>
<d>0</d>
<d>0</d>
<d>0</d>
<d>0</d>
<d>0</d>
<d>0</d>
<d>0</d>
<d>0</d>
<d>0</d>
<d>0</d>
<d>0</d>
<d>0</d>
<d>0</d>
<d>0</d>
<d>0</d>
<d>0</d>
</Subcolumn>
</YColumn>
<YColumn Width="349" Decimals="0" Subcolumns="1">
<Title>20180208_AZ-PH_15-25_stream_CBSD_250ms_30%LP_gpr-1-2dsRNA48h_5-1 xls</Title>
<Subcolumn>
<d>2</d>
<d>1</d>
<d>0</d>
<d>0</d>
<d>0</d>
<d>0</d>
<d>0</d>
<d>0</d>
<d>0</d>
<d>0</d>
<d>0</d>
<d>0</d>
<d>0</d>
<d>0</d>
<d>0</d>
<d>0</d>
<d>0</d>
<d>0</d>
<d>0</d>
<d>0</d>
</Subcolumn>
</YColumn>
<YColumn Width="346" Decimals="0" Subcolumns="1">
<Title>20180208_AZ-PH_15-25_stream_CBSD_250ms_30%LP_gpr-1-2dsRNA48h_6-1 tif</Title>
<Subcolumn>
<d>0</d>
<d>0</d>
<d>0</d>
<d>0</d>
<d>0</d>
<d>0</d>
<d>0</d>
<d>2</d>
<d>1</d>
<d>0</d>
<d>0</d>
<d>2</d>
<d>0</d>
<d>0</d>
<d>0</d>
<d>0</d>
<d>0</d>
<d>0</d>
<d>0</d>
<d>0</d>
</Subcolumn>
</YColumn>
<YColumn Width="346" Decimals="0" Subcolumns="1">
<Title>20180208_AZ-PH_15-25_stream_CBSD_250ms_30%LP_gpr-1-2dsRNA48h_7-1 tif</Title>
<Subcolumn>
<d>0</d>
<d>0</d>
<d>1</d>
<d>0</d>
<d>0</d>
<d>0</d>
<d>1</d>
<d>0</d>
<d>0</d>
<d>2</d>
<d>1</d>
<d>1</d>
<d>0</d>
<d>0</d>
<d>0</d>
<d>1</d>
<d>0</d>
<d>0</d>
<d>0</d>
<d>0</d>
</Subcolumn>
</YColumn>
<YColumn Width="346" Decimals="0" Subcolumns="1">
<Title>20180208_AZ-PH_15-25_stream_CBSD_250ms_30%LP_gpr-1-2dsRNA48h_8-1 tif</Title>
<Subcolumn>
<d>0</d>
<d>0</d>
<d>0</d>
<d>0</d>
<d>0</d>
<d>1</d>
<d>1</d>
<d>3</d>
<d>0</d>
<d>0</d>
<d>2</d>
<d>0</d>
<d>3</d>
<d>3</d>
<d>3</d>
<d>1</d>
<d>0</d>
<d>0</d>
<d>1</d>
<d>0</d>
</Subcolumn>
</YColumn>
<YColumn Width="346" Decimals="0" Subcolumns="1">
<Title>20180208_AZ-PH_15-25_stream_CBSD_250ms_30%LP_gpr-1-2dsRNA48h_9-1 tif</Title>
<Subcolumn>
<d>0</d>
<d>2</d>
<d>1</d>
<d>5</d>
<d>0</d>
<d>4</d>
<d>5</d>
<d>2</d>
<d>0</d>
<d>0</d>
<d>0</d>
<d>0</d>
<d>1</d>
<d>2</d>
<d>0</d>
<d>0</d>
<d>1</d>
<d>0</d>
<d>0</d>
<d>0</d>
</Subcolumn>
</YColumn>
<YColumn Width="351" Decimals="0" Subcolumns="1">
<Title>20180208_AZ-PH_15-25_stream_CBSD_250ms_30%LP_gpr-1-2dsRNA48h_10-1 tif</Title>
<Subcolumn>
<d>0</d>
<d>0</d>
<d>1</d>
<d>0</d>
<d>0</d>
<d>1</d>
<d>3</d>
<d>1</d>
<d>0</d>
<d>0</d>
<d>0</d>
<d>3</d>
<d>1</d>
<d>1</d>
<d>0</d>
<d>0</d>
<d>0</d>
<d>0</d>
<d>0</d>
<d>1</d>
</Subcolumn>
</YColumn>
</Table>
<Table ID="Table23" XFormat="none" YFormat="replicates" Replicates="1" TableType="TwoWay" EVFormat="AsteriskAfterNumber">
<Title>Figure 7 f fourth panel</Title>
<RowTitlesColumn Width="1">
<Subcolumn>
<d>5</d>
<d>10</d>
<d>15</d>
<d>20</d>
<d>25</d>
<d>30</d>
<d>35</d>
<d>40</d>
<d>45</d>
<d>50</d>
<d>55</d>
<d>60</d>
<d>65</d>
<d>70</d>
<d>75</d>
<d>80</d>
<d>85</d>
<d>90</d>
<d>95</d>
<d>100</d>
</Subcolumn>
</RowTitlesColumn>
<YColumn Width="59" Decimals="6" Subcolumns="1">
<Title>%</Title>
<Subcolumn>
<d>5</d>
<d>10</d>
<d>15</d>
<d>20</d>
<d>25</d>
<d>30</d>
<d>35</d>
<d>40</d>
<d>45</d>
<d>50</d>
<d>55</d>
<d>60</d>
<d>65</d>
<d>70</d>
<d>75</d>
<d>80</d>
<d>85</d>
<d>90</d>
<d>95</d>
<d>100</d>
</Subcolumn>
</YColumn>
<YColumn Width="353" Decimals="0" Subcolumns="1">
<Title>20180208_SV2121_15-25_stream_CBSD_250ms_30%LP_gpr-1-2dsRNA48h_1-1 xls</Title>
<Subcolumn>
<d>2</d>
<d>11</d>
<d>21</d>
<d>24</d>
<d>29</d>
<d>34</d>
<d>44</d>
<d>49</d>
<d>27</d>
<d>26</d>
<d>22</d>
<d>36</d>
<d>35</d>
<d>43</d>
<d>46</d>
<d>29</d>
<d>25</d>
<d>17</d>
<d>10</d>
<d>6</d>
</Subcolumn>
</YColumn>
<YColumn Width="353" Decimals="0" Subcolumns="1">
<Title>20180208_SV2121_15-25_stream_CBSD_250ms_30%LP_gpr-1-2dsRNA48h_2-1 xls</Title>
<Subcolumn>
<d>1</d>
<d>13</d>
<d>15</d>
<d>24</d>
<d>26</d>
<d>34</d>
<d>51</d>
<d>25</d>
<d>32</d>
<d>27</d>
<d>21</d>
<d>21</d>
<d>34</d>
<d>23</d>
<d>44</d>
<d>52</d>
<d>34</d>
<d>22</d>
<d>12</d>
<d>1</d>
</Subcolumn>
</YColumn>
<YColumn Width="353" Decimals="0" Subcolumns="1">
<Title>20180208_SV2121_15-25_stream_CBSD_250ms_30%LP_gpr-1-2dsRNA48h_3-1 xls</Title>
<Subcolumn>
<d>2</d>
<d>8</d>
<d>18</d>
<d>19</d>
<d>27</d>
<d>18</d>
<d>43</d>
<d>47</d>
<d>35</d>
<d>19</d>
<d>24</d>
<d>15</d>
<d>40</d>
<d>51</d>
<d>57</d>
<d>61</d>
<d>37</d>
<d>25</d>
<d>14</d>
<d>3</d>
</Subcolumn>
</YColumn>
<YColumn Width="353" Decimals="0" Subcolumns="1">
<Title>20180208_SV2121_15-25_stream_CBSD_250ms_30%LP_gpr-1-2dsRNA48h_4-1 xls</Title>
<Subcolumn>
<d>12</d>
<d>9</d>
<d>15</d>
<d>8</d>
<d>20</d>
<d>26</d>
<d>42</d>
<d>31</d>
<d>47</d>
<d>50</d>
<d>43</d>
<d>31</d>
<d>21</d>
<d>18</d>
<d>18</d>
<d>10</d>
<d>4</d>
<d>2</d>
<d>5</d>
<d>0</d>
</Subcolumn>
</YColumn>
<YColumn Width="353" Decimals="0" Subcolumns="1">
<Title>20180208_SV2121_15-25_stream_CBSD_250ms_30%LP_gpr-1-2dsRNA48h_5-1 xls</Title>
<Subcolumn>
<d>15</d>
<d>18</d>
<d>25</d>
<d>31</d>
<d>30</d>
<d>39</d>
<d>49</d>
<d>44</d>
<d>31</d>
<d>41</d>
<d>48</d>
<d>37</d>
<d>38</d>
<d>72</d>
<d>56</d>
<d>25</d>
<d>32</d>
<d>19</d>
<d>12</d>
<d>8</d>
</Subcolumn>
</YColumn>
<YColumn Width="350" Decimals="0" Subcolumns="1">
<Title>20180208_SV2121_15-25_stream_CBSD_250ms_30%LP_gpr-1-2dsRNA48h_6-1 tif</Title>
<Subcolumn>
<d>0</d>
<d>6</d>
<d>11</d>
<d>21</d>
<d>30</d>
<d>29</d>
<d>21</d>
<d>29</d>
<d>21</d>
<d>8</d>
<d>10</d>
<d>9</d>
<d>12</d>
<d>18</d>
<d>17</d>
<d>25</d>
<d>21</d>
<d>4</d>
<d>5</d>
<d>0</d>
</Subcolumn>
</YColumn>
<YColumn Width="350" Decimals="0" Subcolumns="1">
<Title>20180208_SV2121_15-25_stream_CBSD_250ms_30%LP_gpr-1-2dsRNA48h_7-1 tif</Title>
<Subcolumn>
<d>0</d>
<d>3</d>
<d>7</d>
<d>15</d>
<d>13</d>
<d>17</d>
<d>26</d>
<d>50</d>
<d>31</d>
<d>35</d>
<d>14</d>
<d>23</d>
<d>11</d>
<d>20</d>
<d>17</d>
<d>11</d>
<d>11</d>
<d>8</d>
<d>3</d>
<d>1</d>
</Subcolumn>
</YColumn>
<YColumn Width="350" Decimals="0" Subcolumns="1">
<Title>20180208_SV2121_15-25_stream_CBSD_250ms_30%LP_gpr-1-2dsRNA48h_8-1 tif</Title>
<Subcolumn>
<d>0</d>
<d>8</d>
<d>10</d>
<d>25</d>
<d>26</d>
<d>28</d>
<d>19</d>
<d>9</d>
<d>23</d>
<d>20</d>
<d>7</d>
<d>11</d>
<d>8</d>
<d>14</d>
<d>17</d>
<d>15</d>
<d>22</d>
<d>7</d>
<d>6</d>
<d>1</d>
</Subcolumn>
</YColumn>
<YColumn Width="350" Decimals="0" Subcolumns="1">
<Title>20180208_SV2121_15-25_stream_CBSD_250ms_30%LP_gpr-1-2dsRNA48h_9-1 tif</Title>
<Subcolumn>
<d>0</d>
<d>2</d>
<d>5</d>
<d>15</d>
<d>13</d>
<d>6</d>
<d>13</d>
<d>14</d>
<d>14</d>
<d>18</d>
<d>14</d>
<d>13</d>
<d>22</d>
<d>9</d>
<d>17</d>
<d>26</d>
<d>18</d>
<d>16</d>
<d>7</d>
<d>1</d>
</Subcolumn>
</YColumn>
<YColumn Width="355" Decimals="0" Subcolumns="1">
<Title>20180208_SV2121_15-25_stream_CBSD_250ms_30%LP_gpr-1-2dsRNA48h_10-1 tif</Title>
<Subcolumn>
<d>1</d>
<d>7</d>
<d>10</d>
<d>32</d>
<d>35</d>
<d>31</d>
<d>21</d>
<d>36</d>
<d>25</d>
<d>35</d>
<d>24</d>
<d>22</d>
<d>24</d>
<d>42</d>
<d>41</d>
<d>33</d>
<d>18</d>
<d>19</d>
<d>6</d>
<d>1</d>
</Subcolumn>
</YColumn>
</Table>
<Table ID="Table24" XFormat="none" YFormat="replicates" Replicates="1" TableType="TwoWay" EVFormat="AsteriskAfterNumber">
<Title>Supplementary figure 1 c</Title>
<YColumn Width="59" Decimals="6" Subcolumns="1">
<Title>control</Title>
<Subcolumn>
<d>0.701458</d>
<d>1.230844</d>
<d>0.939942</d>
<d>0.768266</d>
<d>1.092376</d>
<d>0.598182</d>
<d>0.914616</d>
<d>1.033991</d>
<d>0.857052</d>
<d>1.03738</d>
<d>0.76579</d>
<d>0.689727</d>
<d>1.1733</d>
<d>0.648598</d>
<d>0.756328</d>
<d>0.651461</d>
<d>0.776557</d>
<d>0.862755</d>
<d>0.705025</d>
<d>0.551227</d>
<d>1.02833</d>
<d>0.773886</d>
<d>0.660333</d>
<d>0.692568</d>
<d>1.024859</d>
<d>0.937414</d>
<d>0.961987</d>
<d>0.894981</d>
<d>0.943921</d>
<d>0.941902</d>
<d>0.857327</d>
<d>0.883817</d>
<d>0.976782</d>
<d>0.896959</d>
<d>0.815245</d>
<d>0.63341</d>
<d>0.74103</d>
<d>0.892508</d>
<d>0.784084</d>
</Subcolumn>
</YColumn>
<YColumn Width="59" Decimals="6" Subcolumns="1">
<Title><I>rgs-7</I>
unloxed</Title>
<Subcolumn>
<d>0.920701</d>
<d>0.896931</d>
<d>0.856525</d>
<d>0.650536</d>
<d>0.85071</d>
<d>0.827449</d>
<d>0.65999</d>
<d>0.901913</d>
<d>0.590472</d>
<d>0.804955</d>
<d>1.073467</d>
<d>0.3756</d>
<d>0.795257</d>
<d>0.719312</d>
<d>0.87329</d>
<d>0.732727</d>
<d>0.691879</d>
<d>0.865056</d>
<d>0.835501</d>
<d>0.869085</d>
</Subcolumn>
</YColumn>
<YColumn Width="59" Decimals="6" Subcolumns="1">
<Title><I>rgs-7</I>lox</Title>
<Subcolumn>
<d>0.16119</d>
<d>0.537533</d>
<d>0.749314</d>
<d>0.783177</d>
<d>0.625443</d>
<d>0.861678</d>
<d>0.39107</d>
<d>0.571018</d>
<d>0.586249</d>
<d>0.69112</d>
<d>0.610592</d>
<d>0.730852</d>
<d>0.851936</d>
<d>0.404537</d>
</Subcolumn>
</YColumn>
<YColumn Width="59" Decimals="6" Subcolumns="1">
<Title><I>ric-8</I>
unloxed</Title>
<Subcolumn>
<d>1.092467</d>
<d>1.092562</d>
<d>0.819817</d>
<d>0.859083</d>
<d>1.218192</d>
<d>0.860055</d>
<d>0.569693</d>
<d>0.967405</d>
<d>0.781046</d>
<d>1.03877</d>
<d>0.960655</d>
<d>0.959341</d>
<d>1.062466</d>
<d>0.836997</d>
<d>0.926964</d>
</Subcolumn>
</YColumn>
<YColumn Width="59" Decimals="6" Subcolumns="1">
<Title><I>ric-8 </I>lox</Title>
<Subcolumn>
<d>0.363838</d>
<d>0.302524</d>
<d>0.524535</d>
<d>0.347718</d>
<d>0.212882</d>
<d>0.417272</d>
<d>0.380524</d>
<d>0.244269</d>
<d>0.444242</d>
<d>0.529871</d>
<d>0.545083</d>
<d>0.564875</d>
<d>0.419554</d>
<d>0.695139</d>
<d>0.351388</d>
<d>0.55717</d>
<d>0.485172</d>
</Subcolumn>
</YColumn>
<YColumn Width="59" Decimals="6" Subcolumns="1">
<Title><I>ric-8 ; rgs-7</I>
unloxed</Title>
<Subcolumn>
<d>0.681972</d>
<d>0.710368</d>
<d>0.572923</d>
<d>0.563004</d>
<d>0.971003</d>
<d>0.759585</d>
<d>0.738391</d>
<d>0.729155</d>
<d>0.629953</d>
<d>0.599255</d>
<d>0.810692</d>
<d>0.448624</d>
<d>0.603567</d>
<d>0.989917</d>
<d>0.945675</d>
<d>0.528692</d>
<d>0.777313</d>
</Subcolumn>
</YColumn>
<YColumn Width="59" Decimals="6" Subcolumns="1">
<Title><I>ric-8 </I>lox;
<I>rgs-7 </I>lox</Title>
<Subcolumn>
<d>0.22809</d>
<d>0.24659</d>
<d>0.234659</d>
<d>0.342047</d>
<d>0.371574</d>
<d>0.206738</d>
<d>0.282705</d>
<d>0.401799</d>
<d>0.365618</d>
<d>0.274466</d>
<d>0.25613</d>
<d>0.37149</d>
<d>0.299171</d>
<d>0.225191</d>
<d>0.297695</d>
<d>0.240596</d>
</Subcolumn>
</YColumn>
<YColumn Width="59" Decimals="15" Subcolumns="1">

<Subcolumn/>
</YColumn>
<YColumn Width="59" Decimals="6" Subcolumns="1">
<Title>control</Title>
<Subcolumn>
<d>1.05623</d>
<d>1.163389</d>
<d>0.979222</d>
<d>0.969437</d>
<d>1.217596</d>
<d>0.905724</d>
<d>1.107557</d>
<d>1.183983</d>
<d>0.956053</d>
<d>1.069119</d>
<d>0.988735</d>
<d>1.161661</d>
<d>1.486165</d>
<d>0.987651</d>
<d>1.064973</d>
<d>0.999842</d>
<d>1.251233</d>
<d>1.199186</d>
<d>0.916012</d>
<d>0.870784</d>
<d>1.11819</d>
<d>1.103692</d>
<d>0.876489</d>
<d>1.070397</d>
<d>0.99496</d>
<d>0.788858</d>
<d>0.866053</d>
<d>1.065612</d>
<d>0.956224</d>
<d>1.141074</d>
<d>1.194737</d>
<d>1.177807</d>
<d>1.422425</d>
<d>1.015218</d>
<d>0.957912</d>
<d>1.133531</d>
<d>0.888259</d>
<d>1.094748</d>
<d>1.021021</d>
</Subcolumn>
</YColumn>
<YColumn Width="59" Decimals="6" Subcolumns="1">
<Title><I>rgs-7</I>
unloxed</Title>
<Subcolumn>
<d>0.928965</d>
<d>0.948379</d>
<d>1.066674</d>
<d>1.167676</d>
<d>1.281002</d>
<d>1.180233</d>
<d>1.185529</d>
<d>1.099696</d>
<d>1.013734</d>
<d>1.040613</d>
<d>1.083543</d>
<d>0.766378</d>
<d>1.01563</d>
<d>1.02308</d>
<d>0.926662</d>
<d>1.133236</d>
<d>0.972938</d>
<d>1.091879</d>
<d>0.95704</d>
<d>0.969423</d>
</Subcolumn>
</YColumn>
<YColumn Width="59" Decimals="6" Subcolumns="1">
<Title><I>rgs-7</I>lox</Title>
<Subcolumn>
<d>0.800124</d>
<d>0.871582</d>
<d>0.986276</d>
<d>0.998021</d>
<d>0.982697</d>
<d>0.936802</d>
<d>0.890411</d>
<d>0.907762</d>
<d>0.937847</d>
<d>0.981964</d>
<d>1.016882</d>
<d>0.941695</d>
<d>1.20005</d>
<d>0.929912</d>
</Subcolumn>
</YColumn>
<YColumn Width="59" Decimals="6" Subcolumns="1">
<Title><I>ric-8</I>
unloxed</Title>
<Subcolumn>
<d>1.256192</d>
<d>1.025042</d>
<d>0.994467</d>
<d>1.33335</d>
<d>1.334675</d>
<d>1.095697</d>
<d>1.128553</d>
<d>1.03668</d>
<d>1.092881</d>
<d>1.337291</d>
<d>1.073575</d>
<d>1.346466</d>
<d>1.307198</d>
<d>0.998626</d>
<d>1.169764</d>
</Subcolumn>
</YColumn>
<YColumn Width="59" Decimals="6" Subcolumns="1">
<Title><I>ric-8 </I>lox</Title>
<Subcolumn>
<d>0.564811</d>
<d>0.411994</d>
<d>0.482716</d>
<d>0.396412</d>
<d>0.39662</d>
<d>0.591607</d>
<d>0.446824</d>
<d>0.318443</d>
<d>0.392053</d>
<d>0.723996</d>
<d>0.538955</d>
<d>0.565302</d>
<d>0.628821</d>
<d>0.944693</d>
<d>0.63918</d>
<d>0.732234</d>
<d>0.745908</d>
</Subcolumn>
</YColumn>
<YColumn Width="59" Decimals="6" Subcolumns="1">
<Title><I>ric-8 ; rgs-7</I>
unloxed</Title>
<Subcolumn>
<d>1.211933</d>
<d>1.031379</d>
<d>0.915947</d>
<d>0.875766</d>
<d>1.782577</d>
<d>0.973397</d>
<d>1.029646</d>
<d>1.146094</d>
<d>0.908848</d>
<d>1.062403</d>
<d>0.978873</d>
<d>0.970922</d>
<d>1.088882</d>
<d>1.002443</d>
<d>1.185985</d>
<d>0.813026</d>
<d>1.035841</d>
</Subcolumn>
</YColumn>
<YColumn Width="59" Decimals="6" Subcolumns="1">
<Title><I>ric-8 </I>lox;
<I>rgs-7 </I>lox</Title>
<Subcolumn>
<d>0.250231</d>
<d>0.295331</d>
<d>0.400872</d>
<d>0.386306</d>
<d>0.426205</d>
<d>0.221411</d>
<d>0.304995</d>
<d>0.496973</d>
<d>0.383584</d>
<d>0.300481</d>
<d>0.32529</d>
<d>0.425742</d>
<d>0.370862</d>
<d>0.40658</d>
<d>0.348746</d>
<d>0.270905</d>
</Subcolumn>
</YColumn>
</Table>
<Table ID="Table25" XFormat="none" YFormat="replicates" Replicates="1" TableType="TwoWay" EVFormat="AsteriskAfterNumber">
<Title>Supplementary figure 1 d</Title>
<YColumn Width="59" Decimals="6" Subcolumns="1">
<Title>control</Title>
<Subcolumn>
<d>0.701458</d>
<d>1.230844</d>
<d>0.939942</d>
<d>0.768266</d>
<d>1.092376</d>
<d>0.598182</d>
<d>0.914616</d>
<d>1.033991</d>
<d>0.857052</d>
<d>1.03738</d>
<d>0.76579</d>
<d>0.689727</d>
<d>1.1733</d>
<d>0.648598</d>
<d>0.756328</d>
<d>0.651461</d>
<d>0.776557</d>
<d>0.862755</d>
<d>0.705025</d>
<d>0.551227</d>
<d>1.02833</d>
<d>0.773886</d>
<d>0.660333</d>
<d>0.692568</d>
<d>1.024859</d>
<d>0.937414</d>
<d>0.961987</d>
<d>0.894981</d>
<d>0.943921</d>
<d>0.941902</d>
<d>0.857327</d>
<d>0.883817</d>
<d>0.976782</d>
<d>0.896959</d>
<d>0.815245</d>
<d>0.63341</d>
<d>0.74103</d>
<d>0.892508</d>
<d>0.784084</d>
</Subcolumn>
</YColumn>
<YColumn Width="59" Decimals="6" Subcolumns="1">
<Title><I>ric-8 </I>RNAi</Title>
<Subcolumn>
<d>0.537268</d>
<d>0.511931</d>
<d>0.539482</d>
<d>0.79344</d>
<d>0.501042</d>
<d>0.502056</d>
<d>0.707655</d>
<d>0.558139</d>
<d>0.609644</d>
<d>0.589813</d>
<d>0.594882</d>
<d>0.450611</d>
<d>0.594271</d>
<d>0.51913</d>
<d>0.563679</d>
<d>0.509897</d>
<d>0.461731</d>
<d>0.772031</d>
<d>0.641775</d>
<d>0.76722</d>
</Subcolumn>
</YColumn>
<YColumn Width="59" Decimals="6" Subcolumns="1">
<Title><I>ric-8 (md303)</I></Title>
<Subcolumn>
<d>0.404129</d>
<d>0.420252</d>
<d>0.425203</d>
<d>0.498366</d>
<d>0.580508</d>
<d>0.546359</d>
<d>0.355996</d>
<d>0.619419</d>
<d>0.245756</d>
<d>0.527975</d>
<d>0.333475</d>
<d>0.646787</d>
<d>0.555974</d>
</Subcolumn>
</YColumn>
<YColumn Width="64" Decimals="6" Subcolumns="1">
<Title><I>ric-8 </I>(<I>md1909)</I></Title>
<Subcolumn>
<d>0.397769</d>
<d>0.523685</d>
<d>0.529113</d>
<d>0.559858</d>
<d>0.600757</d>
<d>0.513581</d>
<d>0.41132</d>
<d>0.592482</d>
<d>0.630405</d>
<d>0.679697</d>
<d>0.649464</d>
<d>0.544232</d>
<d>0.440716</d>
</Subcolumn>
</YColumn>
<YColumn Width="59" Decimals="6" Subcolumns="1">
<Title><I>ric-8 lox</I></Title>
<Subcolumn>
<d>0.363838</d>
<d>0.302524</d>
<d>0.524535</d>
<d>0.347718</d>
<d>0.212882</d>
<d>0.417272</d>
<d>0.380524</d>
<d>0.244269</d>
<d>0.444242</d>
<d>0.529871</d>
<d>0.545083</d>
<d>0.564875</d>
<d>0.419554</d>
<d>0.695139</d>
<d>0.351388</d>
<d>0.55717</d>
<d>0.485172</d>
</Subcolumn>
</YColumn>
<YColumn Width="89" Decimals="6" Subcolumns="1">
<Title><I>ric-8 (md303)+ </I>RNAi</Title>
<Subcolumn>
<d>0.417947</d>
<d>0.176091</d>
<d>0.436898</d>
<d>0.51539</d>
<d>0.330599</d>
<d>0.321111</d>
<d>0.632028</d>
<d>0.421104</d>
<d>0.343998</d>
<d>0.345802</d>
<d>0.312685</d>
<d>0.608214</d>
<d>0.475175</d>
<d>0.455208</d>
<d>0.666308</d>
<d>0.483701</d>
<d>0.593318</d>
<d>0.221273</d>
<d>0.390606</d>
<d>0.313047</d>
<d>0.637638</d>
<d>0.51273</d>
<d>0.505188</d>
<d>0.436263</d>
<d>0.56635</d>
<d>0.482696</d>
<d>0.432358</d>
<d>0.348354</d>
</Subcolumn>
</YColumn>
<YColumn Width="97" Decimals="6" Subcolumns="1">
<Title><I>ric-8 </I>(<I>md1909) </I>+ RNAi</Title>
<Subcolumn>
<d>0.564625</d>
<d>0.366328</d>
<d>0.295707</d>
<d>0.380681</d>
<d>0.468572</d>
<d>0.5231</d>
<d>0.362547</d>
<d>0.418818</d>
<d>0.375271</d>
<d>0.516283</d>
<d>0.514073</d>
<d>0.443057</d>
<d>0.378322</d>
<d>0.39283</d>
<d>0.42217</d>
<d>0.431708</d>
<d>0.425964</d>
</Subcolumn>
</YColumn>
<YColumn Width="59" Decimals="15" Subcolumns="1">

<Subcolumn/>
</YColumn>
<YColumn Width="59" Decimals="6" Subcolumns="1">
<Title>control</Title>
<Subcolumn>
<d>1.05623</d>
<d>1.163389</d>
<d>0.979222</d>
<d>0.969437</d>
<d>1.217596</d>
<d>0.905724</d>
<d>1.107557</d>
<d>1.183983</d>
<d>0.956053</d>
<d>1.069119</d>
<d>0.988735</d>
<d>1.161661</d>
<d>1.486165</d>
<d>0.987651</d>
<d>1.064973</d>
<d>0.999842</d>
<d>1.251233</d>
<d>1.199186</d>
<d>0.916012</d>
<d>0.870784</d>
<d>1.11819</d>
<d>1.103692</d>
<d>0.876489</d>
<d>1.070397</d>
<d>0.99496</d>
<d>0.788858</d>
<d>0.866053</d>
<d>1.065612</d>
<d>0.956224</d>
<d>1.141074</d>
<d>1.194737</d>
<d>1.177807</d>
<d>1.422425</d>
<d>1.015218</d>
<d>0.957912</d>
<d>1.133531</d>
<d>0.888259</d>
<d>1.094748</d>
<d>1.021021</d>
</Subcolumn>
</YColumn>
<YColumn Width="59" Decimals="6" Subcolumns="1">
<Title><I>ric-8 </I>RNAi</Title>
<Subcolumn>
<d>0.736191</d>
<d>0.824421</d>
<d>0.879031</d>
<d>0.712791</d>
<d>0.759573</d>
<d>0.789719</d>
<d>0.830264</d>
<d>0.817546</d>
<d>0.890464</d>
<d>0.785758</d>
<d>0.824113</d>
<d>0.818357</d>
<d>0.809612</d>
<d>0.750349</d>
<d>0.956879</d>
<d>0.590744</d>
<d>0.871754</d>
<d>0.833537</d>
<d>0.767629</d>
<d>0.766884</d>
</Subcolumn>
</YColumn>
<YColumn Width="59" Decimals="6" Subcolumns="1">
<Title><I>ric-8 (md303)</I></Title>
<Subcolumn>
<d>0.635004</d>
<d>0.537471</d>
<d>0.755741</d>
<d>0.821663</d>
<d>0.715594</d>
<d>0.706139</d>
<d>0.45967</d>
<d>0.759732</d>
<d>0.603581</d>
<d>0.786751</d>
<d>0.551578</d>
<d>0.89517</d>
<d>0.702502</d>
</Subcolumn>
</YColumn>
<YColumn Width="64" Decimals="6" Subcolumns="1">
<Title><I>ric-8 </I>(<I>md1909)</I></Title>
<Subcolumn>
<d>0.593136</d>
<d>0.730243</d>
<d>0.541977</d>
<d>0.69872</d>
<d>0.676132</d>
<d>0.618356</d>
<d>0.514982</d>
<d>0.794754</d>
<d>0.852442</d>
<d>0.875045</d>
<d>0.93192</d>
<d>0.423909</d>
<d>0.752009</d>
</Subcolumn>
</YColumn>
<YColumn Width="59" Decimals="6" Subcolumns="1">
<Title><I>ric-8 lox</I></Title>
<Subcolumn>
<d>0.564811</d>
<d>0.411994</d>
<d>0.482716</d>
<d>0.396412</d>
<d>0.39662</d>
<d>0.591607</d>
<d>0.446824</d>
<d>0.318443</d>
<d>0.392053</d>
<d>0.723996</d>
<d>0.538955</d>
<d>0.565302</d>
<d>0.628821</d>
<d>0.944693</d>
<d>0.63918</d>
<d>0.732234</d>
<d>0.745908</d>
</Subcolumn>
</YColumn>
<YColumn Width="89" Decimals="6" Subcolumns="1">
<Title><I>ric-8 (md303)+ </I>RNAi</Title>
<Subcolumn>
<d>0.542024</d>
<d>0.312347</d>
<d>0.582512</d>
<d>0.70359</d>
<d>0.891333</d>
<d>0.546529</d>
<d>0.623419</d>
<d>0.47893</d>
<d>0.659165</d>
<d>0.539831</d>
<d>0.254589</d>
<d>0.608937</d>
<d>0.452681</d>
<d>0.403867</d>
<d>0.759363</d>
<d>0.971906</d>
<d>0.555758</d>
<d>0.262313</d>
<d>0.652337</d>
<d>0.386027</d>
<d>0.65716</d>
<d>0.69592</d>
<d>0.598007</d>
<d>0.51674</d>
<d>0.793771</d>
<d>0.57864</d>
<d>0.720104</d>
<d>0.539536</d>
</Subcolumn>
</YColumn>
<YColumn Width="97" Decimals="6" Subcolumns="1">
<Title><I>ric-8 </I>(<I>md1909) </I>+ RNAi</Title>
<Subcolumn>
<d>0.551435</d>
<d>0.663016</d>
<d>0.431826</d>
<d>0.61951</d>
<d>0.568518</d>
<d>0.931962</d>
<d>0.58432</d>
<d>0.734725</d>
<d>0.452182</d>
<d>0.547817</d>
<d>0.404387</d>
<d>0.447838</d>
<d>0.495003</d>
<d>0.784363</d>
<d>0.47797</d>
<d>0.369672</d>
<d>0.403844</d>
</Subcolumn>
</YColumn>
</Table>
<Table ID="Table26" XFormat="none" YFormat="replicates" Replicates="1" TableType="TwoWay" EVFormat="AsteriskAfterNumber">
<Title>Supplementary figure 1 e anterior</Title>
<YColumn Width="59" Decimals="6" Subcolumns="1">
<Title>ric-8 unloxed</Title>
<Subcolumn>
<d>1195</d>
<d>1593</d>
<d>1552</d>
<d>1928</d>
<d>1127</d>
<d>46</d>
<d>175</d>
<d>21</d>
<d>53</d>
<d>17</d>
<d>24</d>
<d>50</d>
<d>985</d>
<d>7</d>
<d>1611</d>
<d>82</d>
<d>813</d>
<d>2399</d>
<d>2785</d>
<d>2669</d>
<d>2276</d>
<d>2519</d>
<d>2355</d>
<d>2672</d>
<d>2263</d>
<d>2681</d>
<d>2736</d>
<d>2361</d>
<d>2104</d>
<d>2429</d>
<d>2565</d>
<d>2187</d>
</Subcolumn>
</YColumn>
<YColumn Width="59" Decimals="6" Subcolumns="1">
<Title>ric-8 loxed</Title>
<Subcolumn>
<d>0.363838</d>
<d>0.302524</d>
<d>0.524535</d>
<d>0.347718</d>
<d>0.212882</d>
<d>0.417272</d>
<d>0.380524</d>
<d>0.244269</d>
<d>0.444242</d>
<d>0.529871</d>
<d>0.545083</d>
<d>0.564875</d>
<d>0.419554</d>
<d>0.695139</d>
<d>0.351388</d>
<d>0.55717</d>
<d>0.485172</d>
<d>1.092467</d>
<d>1.092562</d>
<d>0.819817</d>
<d>0.859083</d>
<d>1.218192</d>
<d>0.860055</d>
<d>0.569693</d>
<d>0.967405</d>
<d>0.781046</d>
<d>1.03877</d>
<d>0.960655</d>
<d>0.959341</d>
<d>1.062466</d>
<d>0.836997</d>
<d>0.926964</d>
</Subcolumn>
</YColumn>
<YColumn Width="59" Decimals="15" Subcolumns="1">

<Subcolumn/>
</YColumn>
<YColumn Width="60" Decimals="0" Subcolumns="1">
<Title>rgs-7 unloxed</Title>
<Subcolumn>
<d>2203</d>
<d>1705</d>
<d>1378</d>
<d>2262</d>
<d>1051</d>
<d>18</d>
<d>21</d>
<d>1111</d>
<d>1904</d>
<d>1538</d>
<d>1036</d>
<d>816</d>
<d>1400</d>
<d>884</d>
<d>2312</d>
<d>2657</d>
<d>1951</d>
<d>2099</d>
<d>2633</d>
<d>2489</d>
<d>2311</d>
<d>2282</d>
<d>2930</d>
<d>2286</d>
<d>1841</d>
<d>2201</d>
<d>3208</d>
<d>2216</d>
<d>1744</d>
<d>1851</d>
<d>2812</d>
<d>2048</d>
<d>2229</d>
<d>1852</d>
</Subcolumn>
</YColumn>
<YColumn Width="59" Decimals="6" Subcolumns="1">
<Title>rgs-7 loxed</Title>
<Subcolumn>
<d>0.16119</d>
<d>0.537533</d>
<d>0.749314</d>
<d>0.783177</d>
<d>0.625443</d>
<d>0.861678</d>
<d>0.39107</d>
<d>0.571018</d>
<d>0.586249</d>
<d>0.69112</d>
<d>0.610592</d>
<d>0.730852</d>
<d>0.851936</d>
<d>0.404537</d>
<d>0.920701</d>
<d>0.896931</d>
<d>0.856525</d>
<d>0.650536</d>
<d>0.85071</d>
<d>0.827449</d>
<d>0.65999</d>
<d>0.901913</d>
<d>0.590472</d>
<d>0.804955</d>
<d>1.073467</d>
<d>0.3756</d>
<d>0.795257</d>
<d>0.719312</d>
<d>0.87329</d>
<d>0.732727</d>
<d>0.691879</d>
<d>0.865056</d>
<d>0.835501</d>
<d>0.869085</d>
</Subcolumn>
</YColumn>
<YColumn Width="59" Decimals="15" Subcolumns="1">

<Subcolumn/>
</YColumn>
<YColumn Width="66" Decimals="0" Subcolumns="1">
<Title>double unloxed</Title>
<Subcolumn>
<d>740</d>
<d>498</d>
<d>2294</d>
<d>450</d>
<d>546</d>
<d>40</d>
<d>973</d>
<d>2128</d>
<d>490</d>
<d>566</d>
<d>319</d>
<d>149</d>
<d>727</d>
<d>772</d>
<d>911</d>
<d>2203</d>
<d>20</d>
<d>142</d>
<d>1524</d>
<d>1642</d>
<d>1602</d>
<d>1550</d>
<d>1988</d>
<d>2250</d>
<d>2289</d>
<d>2185</d>
<d>1391</d>
<d>2298</d>
<d>2250</d>
<d>2485</d>
<d>2585</d>
<d>2559</d>
<d>2804</d>
<d>2264</d>
<d>2566</d>
</Subcolumn>
</YColumn>
<YColumn Width="59" Decimals="6" Subcolumns="1">
<Title>double loxed</Title>
<Subcolumn>
<d>0.22809</d>
<d>0.24659</d>
<d>0.394623</d>
<d>0.234659</d>
<d>0.342047</d>
<d>0.371574</d>
<d>0.206738</d>
<d>0.537184</d>
<d>0.282705</d>
<d>0.401799</d>
<d>0.365618</d>
<d>0.274466</d>
<d>0.25613</d>
<d>0.37149</d>
<d>0.299171</d>
<d>0.433424</d>
<d>0.297695</d>
<d>0.240596</d>
<d>0.758887</d>
<d>0.681972</d>
<d>0.572923</d>
<d>0.563004</d>
<d>0.971003</d>
<d>0.759585</d>
<d>0.738391</d>
<d>0.729155</d>
<d>0.629953</d>
<d>0.599255</d>
<d>0.810692</d>
<d>0.448624</d>
<d>0.603567</d>
<d>0.989917</d>
<d>0.945675</d>
<d>0.528692</d>
<d>0.777313</d>
</Subcolumn>
</YColumn>
</Table>
<Table ID="Table27" XFormat="none" YFormat="replicates" Replicates="1" TableType="TwoWay" EVFormat="AsteriskAfterNumber">
<Title>Supplementary figure 1 e posterior</Title>
<YColumn Width="59" Decimals="6" Subcolumns="1">
<Title>ric-8 unloxed</Title>
<Subcolumn>
<d>1195</d>
<d>1593</d>
<d>1552</d>
<d>1928</d>
<d>1127</d>
<d>46</d>
<d>175</d>
<d>21</d>
<d>53</d>
<d>17</d>
<d>24</d>
<d>50</d>
<d>985</d>
<d>7</d>
<d>1611</d>
<d>82</d>
<d>813</d>
<d>2399</d>
<d>2785</d>
<d>2669</d>
<d>2276</d>
<d>2519</d>
<d>2355</d>
<d>2672</d>
<d>2263</d>
<d>2681</d>
<d>2736</d>
<d>2361</d>
<d>2104</d>
<d>2429</d>
<d>2565</d>
<d>2187</d>
</Subcolumn>
</YColumn>
<YColumn Width="59" Decimals="6" Subcolumns="1">
<Title>ric-8 loxed</Title>
<Subcolumn>
<d>0.564811</d>
<d>0.411994</d>
<d>0.482716</d>
<d>0.396412</d>
<d>0.39662</d>
<d>0.591607</d>
<d>0.446824</d>
<d>0.318443</d>
<d>0.392053</d>
<d>0.723996</d>
<d>0.538955</d>
<d>0.565302</d>
<d>0.628821</d>
<d>0.944693</d>
<d>0.63918</d>
<d>0.732234</d>
<d>0.745908</d>
<d>1.256192</d>
<d>1.025042</d>
<d>0.994467</d>
<d>1.33335</d>
<d>1.334675</d>
<d>1.095697</d>
<d>1.128553</d>
<d>1.03668</d>
<d>1.092881</d>
<d>1.337291</d>
<d>1.073575</d>
<d>1.346466</d>
<d>1.307198</d>
<d>0.998626</d>
<d>1.169764</d>
</Subcolumn>
</YColumn>
<YColumn Width="59" Decimals="15" Subcolumns="1">

<Subcolumn/>
</YColumn>
<YColumn Width="60" Decimals="0" Subcolumns="1">
<Title>rgs-7 unloxed</Title>
<Subcolumn>
<d>2203</d>
<d>1705</d>
<d>1378</d>
<d>2262</d>
<d>1051</d>
<d>18</d>
<d>21</d>
<d>1111</d>
<d>1904</d>
<d>1538</d>
<d>1036</d>
<d>816</d>
<d>1400</d>
<d>884</d>
<d>2312</d>
<d>2657</d>
<d>1951</d>
<d>2099</d>
<d>2633</d>
<d>2489</d>
<d>2311</d>
<d>2282</d>
<d>2930</d>
<d>2286</d>
<d>1841</d>
<d>2201</d>
<d>3208</d>
<d>2216</d>
<d>1744</d>
<d>1851</d>
<d>2812</d>
<d>2048</d>
<d>2229</d>
<d>1852</d>
</Subcolumn>
</YColumn>
<YColumn Width="59" Decimals="6" Subcolumns="1">
<Title>rgs-7 loxed</Title>
<Subcolumn>
<d>0.800124</d>
<d>0.871582</d>
<d>0.986276</d>
<d>0.998021</d>
<d>0.982697</d>
<d>0.936802</d>
<d>0.890411</d>
<d>0.907762</d>
<d>0.937847</d>
<d>0.981964</d>
<d>1.016882</d>
<d>0.941695</d>
<d>1.20005</d>
<d>0.929912</d>
<d>0.928965</d>
<d>0.948379</d>
<d>1.066674</d>
<d>1.167676</d>
<d>1.281002</d>
<d>1.180233</d>
<d>1.185529</d>
<d>1.099696</d>
<d>1.013734</d>
<d>1.040613</d>
<d>1.083543</d>
<d>0.766378</d>
<d>1.01563</d>
<d>1.02308</d>
<d>0.926662</d>
<d>1.133236</d>
<d>0.972938</d>
<d>1.091879</d>
<d>0.95704</d>
<d>0.969423</d>
</Subcolumn>
</YColumn>
<YColumn Width="59" Decimals="15" Subcolumns="1">

<Subcolumn/>
</YColumn>
<YColumn Width="66" Decimals="0" Subcolumns="1">
<Title>double unloxed</Title>
<Subcolumn>
<d>740</d>
<d>498</d>
<d>2294</d>
<d>450</d>
<d>546</d>
<d>40</d>
<d>973</d>
<d>2128</d>
<d>490</d>
<d>566</d>
<d>319</d>
<d>149</d>
<d>727</d>
<d>772</d>
<d>911</d>
<d>2203</d>
<d>20</d>
<d>142</d>
<d>1524</d>
<d>1642</d>
<d>1602</d>
<d>1550</d>
<d>1988</d>
<d>2250</d>
<d>2289</d>
<d>2185</d>
<d>1391</d>
<d>2298</d>
<d>2250</d>
<d>2485</d>
<d>2585</d>
<d>2559</d>
<d>2804</d>
<d>2264</d>
<d>2566</d>
</Subcolumn>
</YColumn>
<YColumn Width="59" Decimals="6" Subcolumns="1">
<Title>double loxed</Title>
<Subcolumn>
<d>0.250231</d>
<d>0.295331</d>
<d>0.761773</d>
<d>0.400872</d>
<d>0.386306</d>
<d>0.426205</d>
<d>0.221411</d>
<d>0.838358</d>
<d>0.304995</d>
<d>0.496973</d>
<d>0.383584</d>
<d>0.300481</d>
<d>0.32529</d>
<d>0.425742</d>
<d>0.370862</d>
<d>0.836476</d>
<d>0.348746</d>
<d>0.270905</d>
<d>0.998793</d>
<d>1.211933</d>
<d>0.915947</d>
<d>0.875766</d>
<d>1.782577</d>
<d>0.973397</d>
<d>1.029646</d>
<d>1.146094</d>
<d>0.908848</d>
<d>1.062403</d>
<d>0.978873</d>
<d>0.970922</d>
<d>1.088882</d>
<d>1.002443</d>
<d>1.185985</d>
<d>0.813026</d>
<d>1.035841</d>
</Subcolumn>
</YColumn>
</Table>
<Table ID="Table28" XFormat="none" YFormat="replicates" Replicates="1" TableType="TwoWay" EVFormat="AsteriskAfterNumber">
<Title>Supplementary figure 3 b</Title>
<YColumn Width="59" Decimals="6" Subcolumns="1">
<Title>control</Title>
<Subcolumn>
<d>1.141132</d>
<d>0.799671</d>
<d>0.706851</d>
<d>0.508785</d>
<d>0.955892</d>
<d>0.934397</d>
<d>0.687655</d>
<d>0.571233</d>
<d>0.891199</d>
<d>0.798297</d>
<d>0.626233</d>
<d>0.839639</d>
<d>0.910437</d>
<d>1.08537</d>
<d>0.505031</d>
<d>0.574845</d>
<d>0.675279</d>
<d>0.943516</d>
<d>0.852881</d>
<d>0.905635</d>
<d>0.810714</d>
<d>0.734089</d>
<d>0.792128</d>
<d>0.962804</d>
<d>0.710751</d>
</Subcolumn>
</YColumn>
<YColumn Width="59" Decimals="6" Subcolumns="1">
<Title><I>gpr-1</I>KO</Title>
<Subcolumn>
<d>0.484488</d>
<d>0.677307</d>
<d>0.616575</d>
<d>0.734456</d>
<d>0.993558</d>
<d>0.653256</d>
<d>0.455348</d>
<d>0.75213</d>
<d>0.78781</d>
<d>0.778785</d>
<d>0.553222</d>
<d>0.571816</d>
<d>0.672846</d>
<d>0.605988</d>
<d>0.437895</d>
<d>0.720331</d>
<d>0.574623</d>
<d>0.693707</d>
<d>0.618728</d>
<d>0.71344</d>
<d>0.590447</d>
<d>0.763529</d>
<d>0.712882</d>
<d>0.577125</d>
<d>0.700681</d>
<d>0.83291</d>
<d>0.562135</d>
</Subcolumn>
</YColumn>
<YColumn Width="59" Decimals="7" Subcolumns="1">
<Title><I>gpr-2</I>KO</Title>
<Subcolumn>
<d>0.643947</d>
<d>0.875638</d>
<d>0.938646</d>
<d>0.864749</d>
<d>0.933491</d>
<d>0.677551</d>
<d>0.876341</d>
<d>0.7868658</d>
<d>0.5479</d>
<d>0.664755</d>
<d>0.759307</d>
<d>0.690085</d>
<d>0.772996</d>
<d>0.910581</d>
<d>1.083681</d>
<d>1.007964</d>
<d>1.117133</d>
<d>1.010502</d>
<d>1.044491</d>
<d>1.012756</d>
<d>0.896554</d>
<d>1.01344</d>
<d>1.232317</d>
<d>1.228183</d>
<d>0.913565</d>
<d>0.977683</d>
<d>1.151984</d>
<d>0.772393</d>
<d>0.960656</d>
<d>0.83007</d>
<d>0.823908</d>
<d>0.817538</d>
<d>0.835376</d>
<d>0.803469</d>
<d>0.714261</d>
<d>0.795334</d>
<d>0.791774</d>
<d>0.990685</d>
</Subcolumn>
</YColumn>
<YColumn Width="74" Decimals="9" Subcolumns="1">
<Title><I>epdz::mch::gpr-1</I></Title>
<Subcolumn>
<d>0.691422</d>
<d>0.810693</d>
<d>0.727787</d>
<d>0.801796</d>
<d>0.611767</d>
<d>0.837753</d>
<d>0.678781</d>
<d>0.977981</d>
<d>0.838958</d>
<d>0.933154029</d>
<d>0.759373667</d>
<d>0.755331068</d>
<d>0.75280682</d>
<d>0.807253</d>
<d>0.931816</d>
<d>0.794122</d>
<d>0.672944</d>
<d>0.869696</d>
<d>0.696758</d>
</Subcolumn>
</YColumn>
<YColumn Width="114" Decimals="7" Subcolumns="1">
<Title><I>epdz::mch::gpr-1,gpr-2 </I>KO</Title>
<Subcolumn>
<d>0.859529</d>
<d>0.5450957</d>
<d>0.8822628</d>
<d>0.5126333</d>
<d>0.4142039</d>
<d>0.5920395</d>
<d>0.5034797</d>
<d>0.3471192</d>
<d>0.3453947</d>
<d>0.3408146</d>
<d>0.4332819</d>
<d>0.7272863</d>
<d>0.6663358</d>
<d>0.386409</d>
<d>0.275071</d>
<d>0.54485</d>
<d>0.461533</d>
<d>0.439217</d>
<d>0.293848</d>
<d>0.569478</d>
<d>0.441182</d>
<d>0.230418</d>
<d>0.399004</d>
<d>0.401014</d>
</Subcolumn>
</YColumn>
<YColumn Width="59" Decimals="6" Subcolumns="1">
<Title><I>gpr-1/2 </I>RNAi</Title>
<Subcolumn>
<d>0.250844</d>
<d>0.186129</d>
<d>0.221183</d>
<d>0.27905</d>
<d>0.276862</d>
<d>0.280611</d>
<d>0.232862</d>
<d>0.242554</d>
<d>0.202062</d>
<d>0.305503</d>
<d>0.241706</d>
<d>0.275335</d>
<d>0.198189</d>
<d>0.207833</d>
<d>0.303439</d>
</Subcolumn>
</YColumn>
<YColumn Width="59" Decimals="15" Subcolumns="1">

<Subcolumn/>
</YColumn>
<YColumn Width="59" Decimals="6" Subcolumns="1">
<Title>control</Title>
<Subcolumn>
<d>1.490026</d>
<d>1.189702</d>
<d>1.004661</d>
<d>0.920795</d>
<d>1.005449</d>
<d>1.088696</d>
<d>0.963916</d>
<d>0.96752</d>
<d>1.073396</d>
<d>0.941673</d>
<d>0.997002</d>
<d>1.179235</d>
<d>1.097567</d>
<d>0.797128</d>
<d>0.845663</d>
<d>1.0288</d>
<d>1.097498</d>
<d>1.027111</d>
<d>1.183049</d>
<d>1.200141</d>
<d>1.076565</d>
<d>0.983814</d>
<d>1.129595</d>
<d>1.164376</d>
<d>1.119461</d>
</Subcolumn>
</YColumn>
<YColumn Width="59" Decimals="6" Subcolumns="1">
<Title><I>gpr-1</I>KO</Title>
<Subcolumn>
<d>0.831048</d>
<d>0.957259</d>
<d>0.837064</d>
<d>0.861888</d>
<d>0.854853</d>
<d>1.166952</d>
<d>0.739795</d>
<d>0.713752</d>
<d>0.86769</d>
<d>0.921922</d>
<d>0.816003</d>
<d>0.742408</d>
<d>0.838861</d>
<d>0.939218</d>
<d>0.7139</d>
<d>0.649815</d>
<d>0.739758</d>
<d>0.836727</d>
<d>0.838191</d>
<d>0.779571</d>
<d>0.888137</d>
<d>0.797631</d>
<d>1.064488</d>
<d>0.738845</d>
<d>0.950803</d>
<d>0.796376</d>
<d>1.106528</d>
</Subcolumn>
</YColumn>
<YColumn Width="59" Decimals="6" Subcolumns="1">
<Title><I>gpr-2</I>KO</Title>
<Subcolumn>
<d>0.819406</d>
<d>0.97371</d>
<d>1.136485</d>
<d>0.944635</d>
<d>1.021671</d>
<d>0.722946</d>
<d>0.785449</d>
<d>0.974226</d>
<d>0.842757</d>
<d>0.785589</d>
<d>0.841302</d>
<d>0.825178</d>
<d>1.008175</d>
<d>0.833327</d>
<d>0.786364</d>
<d>0.981456</d>
<d>1.06383</d>
<d>1.209391</d>
<d>1.093919</d>
<d>1.349937</d>
<d>1.08969</d>
<d>1.20689</d>
<d>1.514315</d>
<d>1.09586</d>
<d>1.036718</d>
<d>1.227293</d>
<d>1.112729</d>
<d>0.919947</d>
<d>1.025453</d>
<d>1.14848</d>
<d>0.848758</d>
<d>1.100788</d>
<d>0.890146</d>
<d>0.87226</d>
<d>0.785769</d>
<d>0.882616</d>
<d>0.952448</d>
<d>1.112863</d>
</Subcolumn>
</YColumn>
<YColumn Width="74" Decimals="9" Subcolumns="1">
<Title><I>epdz::mch::gpr-1</I></Title>
<Subcolumn>
<d>1.077536</d>
<d>1.030666</d>
<d>0.930152</d>
<d>0.956574</d>
<d>0.99419</d>
<d>0.90633</d>
<d>1.050218</d>
<d>1.36667</d>
<d>1.091565</d>
<d>1.136935</d>
<d>1.059861</d>
<d>1.075604</d>
<d>1.123523</d>
<d>1.266846351</d>
<d>1.377324</d>
<d>0.974544</d>
<d>1.125499</d>
<d>0.892625</d>
<d>1.461929672</d>
</Subcolumn>
</YColumn>
<YColumn Width="114" Decimals="7" Subcolumns="1">
<Title><I>epdz::mch::gpr-1,gpr-2 </I>KO</Title>
<Subcolumn>
<d>1.12982</d>
<d>0.862624</d>
<d>1.209492</d>
<d>0.76523</d>
<d>0.7224236</d>
<d>0.8761533</d>
<d>1.010217</d>
<d>0.8957627</d>
<d>0.5875894</d>
<d>0.5797014</d>
<d>0.858205</d>
<d>0.9363485</d>
<d>0.5017675</d>
<d>0.72858</d>
<d>0.42476</d>
<d>0.907293</d>
<d>1.056775</d>
<d>0.781822</d>
<d>0.557493</d>
<d>0.838054</d>
<d>0.67221</d>
<d>0.530342</d>
<d>0.587018</d>
<d>0.783066</d>
</Subcolumn>
</YColumn>
<YColumn Width="59" Decimals="6" Subcolumns="1">
<Title><I>gpr-1/2 </I>RNAi</Title>
<Subcolumn>
<d>0.279907</d>
<d>0.363026</d>
<d>0.297715</d>
<d>0.43303</d>
<d>0.284099</d>
<d>0.416251</d>
<d>0.340271</d>
<d>0.278361</d>
<d>0.199969</d>
<d>0.158693</d>
<d>0.28881</d>
<d>0.453911</d>
<d>0.203699</d>
<d>0.237659</d>
<d>0.299579</d>
</Subcolumn>
</YColumn>
</Table>
<Table ID="Table29" XFormat="none" YFormat="replicates" Replicates="1" TableType="TwoWay" EVFormat="AsteriskAfterNumber">
<Title>Supplementary figure 3 c</Title>
<YColumn Width="59" Decimals="0" Subcolumns="1">
<Title>Control</Title>
<Subcolumn>
<d>64</d>
<d>85</d>
<d>118</d>
<d>67</d>
<d>88</d>
<d>88</d>
<d>136</d>
<d>36</d>
<d>63</d>
<d>29</d>
<d>52</d>
</Subcolumn>
</YColumn>
<YColumn Width="125" Decimals="0" Subcolumns="1">
<Title><I>epdz::mcherry::gpr-1</I>; <Font Face="Symbol">D</Font><I>gpr-2</I></Title>
<Subcolumn>
<d>86</d>
<d>71</d>
<d>107</d>
<d>98</d>
<d>70</d>
<d>52</d>
<d>136</d>
<d>114</d>
<d>135</d>
</Subcolumn>
</YColumn>
<YColumn Width="59" Decimals="0" Subcolumns="1">
<Title><I>Ga</I>(RNAi)</Title>
<Subcolumn>
<d>1</d>
<d>16</d>
<d>15</d>
<d>10</d>
<d>5</d>
<d>10</d>
<d>25</d>
<d>17</d>
<d>7</d>
<d>15</d>
<d>5</d>
</Subcolumn>
</YColumn>
<YColumn Width="171" Decimals="0" Subcolumns="1">
<Title><I>epdz::mcherry::gpr-1</I>; <Font Face="Symbol">D</Font><I>gpr-2</I>; <I>Ga</I>(RNAi)</Title>
<Subcolumn>
<d>43</d>
<d>33</d>
<d>43</d>
<d>78</d>
<d>64</d>
<d>42</d>
<d>39</d>
<d>119</d>
<d>154</d>
<d>89</d>
</Subcolumn>
</YColumn>
<YColumn Width="59" Decimals="15" Subcolumns="1">

<Subcolumn/>
</YColumn>
<YColumn Width="59" Decimals="0" Subcolumns="1">
<Title>Control</Title>
<Subcolumn>
<d>48</d>
<d>55</d>
<d>69</d>
<d>73</d>
<d>49</d>
<d>73</d>
<d>55</d>
<d>57</d>
<d>51</d>
<d>83</d>
<d>74</d>
</Subcolumn>
</YColumn>
<YColumn Width="125" Decimals="0" Subcolumns="1">
<Title><I>epdz::mcherry::gpr-1</I>; <Font Face="Symbol">D</Font><I>gpr-2</I></Title>
<Subcolumn>
<d>90</d>
<d>57</d>
<d>58</d>
<d>76</d>
<d>87</d>
<d>94</d>
<d>101</d>
<d>50</d>
<d>81</d>
</Subcolumn>
</YColumn>
<YColumn Width="59" Decimals="0" Subcolumns="1">
<Title><I>Ga</I>(RNAi)</Title>
<Subcolumn>
<d>33</d>
<d>25</d>
<d>31</d>
<d>29</d>
<d>23</d>
<d>26</d>
<d>7</d>
<d>10</d>
<d>25</d>
<d>41</d>
<d>19</d>
</Subcolumn>
</YColumn>
<YColumn Width="171" Decimals="0" Subcolumns="1">
<Title><I>epdz::mcherry::gpr-1</I>; <Font Face="Symbol">D</Font><I>gpr-2</I>; <I>Ga</I>(RNAi)</Title>
<Subcolumn>
<d>40</d>
<d>49</d>
<d>43</d>
<d>60</d>
<d>54</d>
<d>66</d>
<d>23</d>
<d>111</d>
<d>22</d>
<d>48</d>
</Subcolumn>
</YColumn>
</Table>
<Table ID="Table30" XFormat="none" YFormat="replicates" Replicates="1" TableType="TwoWay" EVFormat="AsteriskAfterNumber">
<Title>Supplementary figure 3 d</Title>
<YColumn Width="65" Decimals="6" Subcolumns="1">
<Title>Control (N=11)</Title>
<Subcolumn>
<d>112</d>
<d>140</d>
<d>187</d>
<d>140</d>
<d>137</d>
<d>161</d>
<d>191</d>
<d>93</d>
<d>114</d>
<d>112</d>
<d>126</d>
</Subcolumn>
</YColumn>
<YColumn Width="131" Decimals="0" Subcolumns="1">
<Title><Font Face="Symbol">D</Font><I>gpr-2</I>; <I>epdz::mch::gpr-1</I>(N=9)</Title>
<Subcolumn>
<d>176</d>
<d>128</d>
<d>165</d>
<d>174</d>
<d>157</d>
<d>146</d>
<d>237</d>
<d>164</d>
<d>216</d>
</Subcolumn>
</YColumn>
<YColumn Width="75" Decimals="0" Subcolumns="1">
<Title>G<Font Face="Symbol">a</Font>(RNAi) (N=11)</Title>
<Subcolumn>
<d>34</d>
<d>41</d>
<d>46</d>
<d>39</d>
<d>28</d>
<d>36</d>
<d>32</d>
<d>27</d>
<d>32</d>
<d>56</d>
<d>24</d>
</Subcolumn>
</YColumn>
<YColumn Width="185" Decimals="0" Subcolumns="1">
<Title><Font Face="Symbol">D</Font><I>gpr-2</I>; <I>epdz::mch::gpr-1</I>; G<Font Face="Symbol">a</Font>(RNAi) (N=10)</Title>
<Subcolumn>
<d>83</d>
<d>82</d>
<d>86</d>
<d>138</d>
<d>118</d>
<d>108</d>
<d>62</d>
<d>230</d>
<d>176</d>
<d>137</d>
</Subcolumn>
</YColumn>
</Table>
<Table ID="Table31" XFormat="none" YFormat="replicates" Replicates="1" TableType="TwoWay" EVFormat="AsteriskAfterNumber">
<Title>Supplementary figure 4 b</Title>
<YColumn Width="59" Decimals="6" Subcolumns="1">
<Title>Control</Title>
<Subcolumn>
<d>64</d>
<d>85</d>
<d>118</d>
<d>67</d>
<d>88</d>
<d>88</d>
<d>136</d>
<d>36</d>
<d>63</d>
<d>29</d>
<d>52</d>
</Subcolumn>
</YColumn>
<YColumn Width="84" Decimals="0" Subcolumns="1">
<Title>epdz::mch::dhc-1/+</Title>
<Subcolumn>
<d>128</d>
<d>111</d>
<d>90</d>
<d>179</d>
<d>142</d>
<d>70</d>
<d>93</d>
<d>63</d>
<d>30</d>
<d>96</d>
</Subcolumn>
</YColumn>
<YColumn Width="59" Decimals="0" Subcolumns="1">
<Title><I>Ga</I>(RNAi)</Title>
<Subcolumn>
<d>1</d>
<d>16</d>
<d>15</d>
<d>10</d>
<d>5</d>
<d>10</d>
<d>25</d>
<d>17</d>
<d>7</d>
<d>15</d>
<d>5</d>
</Subcolumn>
</YColumn>
<YColumn Width="130" Decimals="0" Subcolumns="1">
<Title>epdz::mch::dhc-1/+; <I>Ga</I>(RNAi)</Title>
<Subcolumn>
<d>15</d>
<d>14</d>
<d>20</d>
<d>15</d>
<d>18</d>
<d>3</d>
<d>17</d>
<d>11</d>
<d>13</d>
<d>9</d>
</Subcolumn>
</YColumn>
<YColumn Width="59" Decimals="15" Subcolumns="1">

<Subcolumn/>
</YColumn>
<YColumn Width="59" Decimals="0" Subcolumns="1">
<Title>Control</Title>
<Subcolumn>
<d>48</d>
<d>55</d>
<d>69</d>
<d>73</d>
<d>49</d>
<d>73</d>
<d>55</d>
<d>57</d>
<d>51</d>
<d>83</d>
<d>74</d>
</Subcolumn>
</YColumn>
<YColumn Width="84" Decimals="0" Subcolumns="1">
<Title>epdz::mch::dhc-1/+</Title>
<Subcolumn>
<d>53</d>
<d>85</d>
<d>63</d>
<d>64</d>
<d>59</d>
<d>79</d>
<d>63</d>
<d>40</d>
<d>35</d>
<d>74</d>
</Subcolumn>
</YColumn>
<YColumn Width="59" Decimals="0" Subcolumns="1">
<Title><I>Ga</I>(RNAi)</Title>
<Subcolumn>
<d>33</d>
<d>25</d>
<d>31</d>
<d>29</d>
<d>23</d>
<d>26</d>
<d>7</d>
<d>10</d>
<d>25</d>
<d>41</d>
<d>19</d>
</Subcolumn>
</YColumn>
<YColumn Width="130" Decimals="0" Subcolumns="1">
<Title>epdz::mch::dhc-1/+; <I>Ga</I>(RNAi)</Title>
<Subcolumn>
<d>23</d>
<d>14</d>
<d>19</d>
<d>12</d>
<d>22</d>
<d>20</d>
<d>24</d>
<d>25</d>
<d>29</d>
<d>18</d>
</Subcolumn>
</YColumn>
</Table>
<Table ID="Table32" XFormat="none" YFormat="replicates" Replicates="1" TableType="TwoWay" EVFormat="AsteriskAfterNumber">
<Title>Supplementary figure 4 c</Title>
<YColumn Width="65" Decimals="0" Subcolumns="1">
<Title>Control (N=11)</Title>
<Subcolumn>
<d>112</d>
<d>140</d>
<d>187</d>
<d>140</d>
<d>137</d>
<d>161</d>
<d>191</d>
<d>93</d>
<d>114</d>
<d>112</d>
<d>126</d>
</Subcolumn>
</YColumn>
<YColumn Width="129" Decimals="0" Subcolumns="1">
<Title><I>epdz::mcherry::dhc-1/+</I>(N=10)</Title>
<Subcolumn>
<d>181</d>
<d>196</d>
<d>153</d>
<d>243</d>
<d>201</d>
<d>149</d>
<d>156</d>
<d>103</d>
<d>65</d>
<d>170</d>
</Subcolumn>
</YColumn>
<YColumn Width="75" Decimals="0" Subcolumns="1">
<Title>G<Font Face="Symbol">a</Font>(RNAi) (N=11)</Title>
<Subcolumn>
<d>34</d>
<d>41</d>
<d>46</d>
<d>39</d>
<d>28</d>
<d>36</d>
<d>32</d>
<d>27</d>
<d>32</d>
<d>56</d>
<d>24</d>
</Subcolumn>
</YColumn>
<YColumn Width="178" Decimals="0" Subcolumns="1">
<Title><I>epdz::mcherry::dhc-1/+</I>; <I>Ga</I>(RNAi) (N=10)</Title>
<Subcolumn>
<d>38</d>
<d>28</d>
<d>39</d>
<d>27</d>
<d>40</d>
<d>23</d>
<d>41</d>
<d>36</d>
<d>42</d>
<d>27</d>
</Subcolumn>
</YColumn>
</Table>
<Table ID="Table39" XFormat="none" YFormat="replicates" Replicates="1" TableType="TwoWay" EVFormat="AsteriskAfterNumber">
<Title>Supplementary figure 4 d</Title>
<YColumn Width="65" Decimals="9" Subcolumns="1">
<Title>Control (N=11)</Title>
<Subcolumn>
<d>0.859216</d>
<d>0.934161</d>
<d>0.76716</d>
<d>0.695023</d>
<d>0.910888</d>
<d>0.764341181</d>
<d>0.972357</d>
<d>0.68727</d>
<d>0.908309</d>
<d>0.793311637</d>
<d>0.397945393</d>
<d>0.747237787</d>
<d>0.732100527</d>
<d>0.398440491</d>
<d>0.758321109</d>
<d>1.016217559</d>
<d>0.772653442</d>
<d>0.927288</d>
<d>0.888891596</d>
<d>0.739869</d>
<d>0.925242</d>
<d>0.93131694</d>
<d>0.76969</d>
<d>0.810058196</d>
<d>0.908357</d>
<d>0.652</d>
<d>0.720785</d>
<d/>
<d/>
<d/>
<d/>
<d/>
<d/>
<d/>
<d/>
<d/>
<d/>
<d/>
<d/>
<d/>
<d/>
<d/>
<d/>
<d/>
<d/>
<d/>
<d/>
<d/>
<d/>
<d/>
<d/>
<d/>
<d/>
<d/>
<d/>
<d/>
<d/>
<d/>
<d/>
<d/>
<d/>
<d/>
<d/>
<d/>
<d/>
<d/>
<d/>
<d/>
<d/>
<d/>
<d/>
<d/>
<d/>
<d/>
<d/>
<d/>
<d/>
<d/>
<d/>
<d/>
<d/>
<d/>
<d/>
<d/>
<d/>
</Subcolumn>
</YColumn>
<YColumn Width="129" Decimals="6" Subcolumns="1">
<Title><I>epdz::mcherry::dhc-1/+</I>(N=10)</Title>
<Subcolumn>
<d>0.887152</d>
<d>0.909184</d>
<d>0.66199</d>
<d>1.085873</d>
<d>0.835825</d>
<d>0.732418</d>
<d>0.799891</d>
<d>0.992304</d>
<d>0.990023</d>
<d>0.820687</d>
<d>1.157337</d>
<d>1.010522</d>
<d>0.898506</d>
<d>0.825868</d>
<d>0.741485</d>
<d>0.881983</d>
<d>0.782686</d>
<d>0.91151</d>
</Subcolumn>
</YColumn>
<YColumn Width="80" Decimals="3" Subcolumns="1">
<Title><I>lin-5</I>(RNAi) (N=11)</Title>
<Subcolumn>
<d>0.246</d>
<d>0.124</d>
<d>0.2</d>
<d>0.158</d>
<d>0.182</d>
<d>0.156</d>
<d>0.189</d>
<d>0.079</d>
<d>0.322</d>
<d>0.182</d>
<d>0.153</d>
<d>0.136</d>
<d>0.154</d>
<d>0.183</d>
<d>0.138</d>
<d>0.507</d>
<d>0.19</d>
</Subcolumn>
</YColumn>
<YColumn Width="183" Decimals="3" Subcolumns="1">
<Title><I>epdz::mcherry::dhc-1/+</I>; <I>lin-5</I>(RNAi) (N=10)</Title>
<Subcolumn>
<d>0.164</d>
<d>0.15</d>
<d>0.272</d>
<d>0.205</d>
<d>0.197</d>
<d>0.219</d>
<d>0.291</d>
<d>0.273</d>
<d>0.166</d>
<d>0.243</d>
<d>0.302</d>
<d>0.466</d>
<d>0.304</d>
<d>0.24</d>
<d>0.304</d>
<d>0.227</d>
<d>0.301</d>
<d>0.194</d>
<d>0.266</d>
</Subcolumn>
</YColumn>
<YColumn Width="59" Decimals="15" Subcolumns="1">

<Subcolumn/>
</YColumn>
<YColumn Width="65" Decimals="9" Subcolumns="1">
<Title>Control (N=11)</Title>
<Subcolumn>
<d>1.115671</d>
<d>1.100387</d>
<d>1.266518</d>
<d>0.926156</d>
<d>1.032638</d>
<d>0.940292</d>
<d>1.064637</d>
<d>0.987156</d>
<d>1.174619</d>
<d>1.150012</d>
<d>0.732407</d>
<d>0.897845</d>
<d>0.983276</d>
<d>0.827702</d>
<d>0.889788</d>
<d>1.039016</d>
<d>0.958247</d>
<d>0.994335954</d>
<d>1.115917</d>
<d>0.868659469</d>
<d>0.935474727</d>
<d>1.249911</d>
<d>0.983021567</d>
<d>0.998445</d>
<d>0.926665474</d>
<d>0.949505662</d>
<d>0.905453404</d>
<d/>
<d/>
<d/>
<d/>
<d/>
<d/>
<d/>
<d/>
<d/>
<d/>
<d/>
<d/>
<d/>
<d/>
<d/>
<d/>
<d/>
<d/>
<d/>
<d/>
<d/>
<d/>
<d/>
<d/>
<d/>
<d/>
<d/>
<d/>
<d/>
<d/>
<d/>
<d/>
<d/>
<d/>
<d/>
<d/>
<d/>
<d/>
<d/>
<d/>
<d/>
<d/>
<d/>
<d/>
<d/>
<d/>
<d/>
<d/>
<d/>
<d/>
<d/>
<d/>
<d/>
<d/>
<d/>
<d/>
<d/>
<d/>
</Subcolumn>
</YColumn>
<YColumn Width="129" Decimals="6" Subcolumns="1">
<Title><I>epdz::mcherry::dhc-1/+</I>(N=10)</Title>
<Subcolumn>
<d>0.860749</d>
<d>1.233409</d>
<d>1.052578</d>
<d>1.102488</d>
<d>1.533793</d>
<d>0.898688</d>
<d>1.085711</d>
<d>1.086395</d>
<d>1.053236</d>
<d>1.140672</d>
<d>1.099385</d>
<d>1.129631</d>
<d>1.056676</d>
<d>0.981127</d>
<d>0.905756</d>
<d>0.968264</d>
<d>0.719138</d>
<d>0.96195</d>
</Subcolumn>
</YColumn>
<YColumn Width="80" Decimals="3" Subcolumns="1">
<Title><I>lin-5</I>(RNAi) (N=11)</Title>
<Subcolumn>
<d>0.148</d>
<d>0.243</d>
<d>0.137</d>
<d>0.226</d>
<d>0.129</d>
<d>0.114</d>
<d>0.164</d>
<d>0.188</d>
<d>0.265</d>
<d>0.124</d>
<d>0.272</d>
<d>0.153</d>
<d>0.115</d>
<d>0.138</d>
<d>0.175</d>
<d>0.165</d>
<d>0.112</d>
</Subcolumn>
</YColumn>
<YColumn Width="183" Decimals="3" Subcolumns="1">
<Title><I>epdz::mcherry::dhc-1/+</I>; <I>lin-5</I>(RNAi) (N=10)</Title>
<Subcolumn>
<d>0.182</d>
<d>0.17</d>
<d>0.184</d>
<d>0.278</d>
<d>0.319</d>
<d>0.285</d>
<d>0.222</d>
<d>0.274</d>
<d>0.212</d>
<d>0.296</d>
<d>0.331</d>
<d>0.455</d>
<d>0.232</d>
<d>0.397</d>
<d>0.261</d>
<d>0.212</d>
<d>0.233</d>
<d>0.333</d>
<d>0.25</d>
</Subcolumn>
</YColumn>
</Table>
<Table ID="Table33" XFormat="none" YFormat="replicates" Replicates="1" TableType="TwoWay" EVFormat="AsteriskAfterNumber">
<Title>Supplementary figure 5 b first panel</Title>
<RowTitlesColumn Width="1">
<Subcolumn>
<d>5</d>
<d>10</d>
<d>15</d>
<d>20</d>
<d>25</d>
<d>30</d>
<d>35</d>
<d>40</d>
<d>45</d>
<d>50</d>
<d>55</d>
<d>60</d>
<d>65</d>
<d>70</d>
<d>75</d>
<d>80</d>
<d>85</d>
<d>90</d>
<d>95</d>
<d>100</d>
</Subcolumn>
</RowTitlesColumn>
<YColumn Width="59" Decimals="6" Subcolumns="1">
<Title>%</Title>
<Subcolumn>
<d>5</d>
<d>10</d>
<d>15</d>
<d>20</d>
<d>25</d>
<d>30</d>
<d>35</d>
<d>40</d>
<d>45</d>
<d>50</d>
<d>55</d>
<d>60</d>
<d>65</d>
<d>70</d>
<d>75</d>
<d>80</d>
<d>85</d>
<d>90</d>
<d>95</d>
<d>100</d>
</Subcolumn>
</YColumn>
<YColumn Width="313" Decimals="0" Subcolumns="1">
<Title>20171124_20-25_AZ-PH_250ms_stream_60x_CBSD_30%_green_wt_1 xls</Title>
<Subcolumn>
<d>0</d>
<d>1</d>
<d>3</d>
<d>9</d>
<d>13</d>
<d>13</d>
<d>7</d>
<d>14</d>
<d>3</d>
<d>1</d>
<d>0</d>
<d>2</d>
<d>1</d>
<d>9</d>
<d>8</d>
<d>8</d>
<d>8</d>
<d>3</d>
<d>9</d>
<d>0</d>
</Subcolumn>
</YColumn>
<YColumn Width="313" Decimals="0" Subcolumns="1">
<Title>20171124_20-25_AZ-PH_250ms_stream_60x_CBSD_30%_green_wt_2 xls</Title>
<Subcolumn>
<d>0</d>
<d>2</d>
<d>10</d>
<d>12</d>
<d>20</d>
<d>24</d>
<d>7</d>
<d>8</d>
<d>2</d>
<d>0</d>
<d>0</d>
<d>2</d>
<d>2</d>
<d>3</d>
<d>8</d>
<d>9</d>
<d>8</d>
<d>10</d>
<d>12</d>
<d>1</d>
</Subcolumn>
</YColumn>
<YColumn Width="313" Decimals="0" Subcolumns="1">
<Title>20171124_20-25_AZ-PH_250ms_stream_60x_CBSD_30%_green_wt_3 xls</Title>
<Subcolumn>
<d>0</d>
<d>0</d>
<d>1</d>
<d>10</d>
<d>14</d>
<d>26</d>
<d>33</d>
<d>19</d>
<d>10</d>
<d>5</d>
<d>3</d>
<d>1</d>
<d>2</d>
<d>5</d>
<d>7</d>
<d>11</d>
<d>13</d>
<d>17</d>
<d>10</d>
<d>0</d>
</Subcolumn>
</YColumn>
<YColumn Width="313" Decimals="0" Subcolumns="1">
<Title>20171124_20-25_AZ-PH_250ms_stream_60x_CBSD_30%_green_wt_4 xls</Title>
<Subcolumn>
<d>0</d>
<d>0</d>
<d>5</d>
<d>10</d>
<d>10</d>
<d>8</d>
<d>14</d>
<d>10</d>
<d>8</d>
<d>2</d>
<d>0</d>
<d>0</d>
<d>0</d>
<d>2</d>
<d>11</d>
<d>11</d>
<d>20</d>
<d>19</d>
<d>7</d>
<d>3</d>
</Subcolumn>
</YColumn>
<YColumn Width="313" Decimals="0" Subcolumns="1">
<Title>20171124_20-25_AZ-PH_250ms_stream_60x_CBSD_30%_green_wt_5 xls</Title>
<Subcolumn>
<d>0</d>
<d>1</d>
<d>2</d>
<d>13</d>
<d>15</d>
<d>17</d>
<d>25</d>
<d>10</d>
<d>4</d>
<d>1</d>
<d>1</d>
<d>2</d>
<d>2</d>
<d>9</d>
<d>9</d>
<d>14</d>
<d>2</d>
<d>10</d>
<d>0</d>
<d>0</d>
</Subcolumn>
</YColumn>
<YColumn Width="313" Decimals="0" Subcolumns="1">
<Title>20171124_20-25_AZ-PH_250ms_stream_60x_CBSD_30%_green_wt_6 xls</Title>
<Subcolumn>
<d>0</d>
<d>5</d>
<d>7</d>
<d>12</d>
<d>17</d>
<d>22</d>
<d>16</d>
<d>8</d>
<d>1</d>
<d>0</d>
<d>0</d>
<d>1</d>
<d>0</d>
<d>4</d>
<d>7</d>
<d>9</d>
<d>14</d>
<d>21</d>
<d>12</d>
<d>5</d>
</Subcolumn>
</YColumn>
<YColumn Width="313" Decimals="0" Subcolumns="1">
<Title>20171124_20-25_AZ-PH_250ms_stream_60x_CBSD_30%_green_wt_7 xls</Title>
<Subcolumn>
<d>0</d>
<d>0</d>
<d>11</d>
<d>12</d>
<d>24</d>
<d>14</d>
<d>20</d>
<d>30</d>
<d>19</d>
<d>6</d>
<d>3</d>
<d>0</d>
<d>0</d>
<d>0</d>
<d>3</d>
<d>7</d>
<d>17</d>
<d>13</d>
<d>9</d>
<d>3</d>
</Subcolumn>
</YColumn>
<YColumn Width="321" Decimals="0" Subcolumns="1">
<Title>20171128_15-25_AZ-PH_250ms_stream_60x_CBSD_30%_green_wt_1-1 xls</Title>
<Subcolumn>
<d>0</d>
<d>0</d>
<d>2</d>
<d>6</d>
<d>6</d>
<d>9</d>
<d>5</d>
<d>4</d>
<d>2</d>
<d>2</d>
<d>0</d>
<d>0</d>
<d>2</d>
<d>3</d>
<d>7</d>
<d>21</d>
<d>6</d>
<d>10</d>
<d>8</d>
<d>0</d>
</Subcolumn>
</YColumn>
<YColumn Width="321" Decimals="0" Subcolumns="1">
<Title>20171128_15-25_AZ-PH_250ms_stream_60x_CBSD_30%_green_wt_2-1 xls</Title>
<Subcolumn>
<d>0</d>
<d>2</d>
<d>5</d>
<d>4</d>
<d>7</d>
<d>18</d>
<d>12</d>
<d>8</d>
<d>6</d>
<d>1</d>
<d>1</d>
<d>0</d>
<d>4</d>
<d>3</d>
<d>4</d>
<d>9</d>
<d>8</d>
<d>11</d>
<d>10</d>
<d>1</d>
</Subcolumn>
</YColumn>
<YColumn Width="321" Decimals="0" Subcolumns="1">
<Title>20171128_15-25_AZ-PH_250ms_stream_60x_CBSD_30%_green_wt_3-1 xls</Title>
<Subcolumn>
<d>0</d>
<d>1</d>
<d>3</d>
<d>7</d>
<d>8</d>
<d>2</d>
<d>4</d>
<d>1</d>
<d>2</d>
<d>1</d>
<d>1</d>
<d>1</d>
<d>1</d>
<d>6</d>
<d>6</d>
<d>18</d>
<d>24</d>
<d>12</d>
<d>14</d>
<d>0</d>
</Subcolumn>
</YColumn>
<YColumn Width="321" Decimals="0" Subcolumns="1">
<Title>20171128_15-25_AZ-PH_250ms_stream_60x_CBSD_30%_green_wt_4-1 xls</Title>
<Subcolumn>
<d>0</d>
<d>2</d>
<d>2</d>
<d>11</d>
<d>10</d>
<d>8</d>
<d>7</d>
<d>5</d>
<d>3</d>
<d>4</d>
<d>2</d>
<d>2</d>
<d>2</d>
<d>11</d>
<d>19</d>
<d>7</d>
<d>20</d>
<d>8</d>
<d>2</d>
<d>1</d>
</Subcolumn>
</YColumn>
</Table>
<Table ID="Table34" XFormat="none" YFormat="replicates" Replicates="1" TableType="TwoWay" EVFormat="AsteriskAfterNumber">
<Title>Supplementary figure 5 b second panel</Title>
<RowTitlesColumn Width="1">
<Subcolumn>
<d>5</d>
<d>10</d>
<d>15</d>
<d>20</d>
<d>25</d>
<d>30</d>
<d>35</d>
<d>40</d>
<d>45</d>
<d>50</d>
<d>55</d>
<d>60</d>
<d>65</d>
<d>70</d>
<d>75</d>
<d>80</d>
<d>85</d>
<d>90</d>
<d>95</d>
<d>100</d>
</Subcolumn>
</RowTitlesColumn>
<YColumn Width="59" Decimals="6" Subcolumns="1">
<Title>%</Title>
<Subcolumn>
<d>5</d>
<d>10</d>
<d>15</d>
<d>20</d>
<d>25</d>
<d>30</d>
<d>35</d>
<d>40</d>
<d>45</d>
<d>50</d>
<d>55</d>
<d>60</d>
<d>65</d>
<d>70</d>
<d>75</d>
<d>80</d>
<d>85</d>
<d>90</d>
<d>95</d>
<d>100</d>
</Subcolumn>
</YColumn>
<YColumn Width="289" Decimals="0" Subcolumns="1">
<Title>20180117_SV2121_15-25_250ms_stream_30%green_60x_wt_1-1 xls</Title>
<Subcolumn>
<d>3</d>
<d>13</d>
<d>19</d>
<d>29</d>
<d>28</d>
<d>38</d>
<d>27</d>
<d>22</d>
<d>39</d>
<d>32</d>
<d>19</d>
<d>19</d>
<d>25</d>
<d>24</d>
<d>27</d>
<d>29</d>
<d>30</d>
<d>22</d>
<d>19</d>
<d>2</d>
</Subcolumn>
</YColumn>
<YColumn Width="289" Decimals="0" Subcolumns="1">
<Title>20180117_SV2121_15-25_250ms_stream_30%green_60x_wt_2-1 xls</Title>
<Subcolumn>
<d>14</d>
<d>27</d>
<d>27</d>
<d>29</d>
<d>39</d>
<d>41</d>
<d>32</d>
<d>23</d>
<d>34</d>
<d>20</d>
<d>12</d>
<d>8</d>
<d>19</d>
<d>14</d>
<d>10</d>
<d>17</d>
<d>17</d>
<d>12</d>
<d>18</d>
<d>6</d>
</Subcolumn>
</YColumn>
<YColumn Width="289" Decimals="0" Subcolumns="1">
<Title>20180117_SV2121_15-25_250ms_stream_30%green_60x_wt_3-1 xls</Title>
<Subcolumn>
<d>21</d>
<d>18</d>
<d>25</d>
<d>35</d>
<d>60</d>
<d>51</d>
<d>56</d>
<d>72</d>
<d>58</d>
<d>41</d>
<d>30</d>
<d>32</d>
<d>45</d>
<d>41</d>
<d>37</d>
<d>20</d>
<d>36</d>
<d>20</d>
<d>11</d>
<d>4</d>
</Subcolumn>
</YColumn>
<YColumn Width="289" Decimals="0" Subcolumns="1">
<Title>20180117_SV2121_15-25_250ms_stream_30%green_60x_wt_4-1 xls</Title>
<Subcolumn>
<d>6</d>
<d>12</d>
<d>17</d>
<d>35</d>
<d>28</d>
<d>31</d>
<d>35</d>
<d>26</d>
<d>30</d>
<d>34</d>
<d>19</d>
<d>19</d>
<d>17</d>
<d>31</d>
<d>28</d>
<d>39</d>
<d>44</d>
<d>26</d>
<d>13</d>
<d>7</d>
</Subcolumn>
</YColumn>
<YColumn Width="289" Decimals="0" Subcolumns="1">
<Title>20180117_SV2121_15-25_250ms_stream_30%green_60x_wt_5-1 xls</Title>
<Subcolumn>
<d>14</d>
<d>24</d>
<d>28</d>
<d>54</d>
<d>44</d>
<d>59</d>
<d>50</d>
<d>59</d>
<d>46</d>
<d>29</d>
<d>41</d>
<d>30</d>
<d>47</d>
<d>58</d>
<d>55</d>
<d>60</d>
<d>71</d>
<d>47</d>
<d>46</d>
<d>7</d>
</Subcolumn>
</YColumn>
<YColumn Width="289" Decimals="0" Subcolumns="1">
<Title>20180117_SV2121_15-25_250ms_stream_30%green_60x_wt_6-1 xls</Title>
<Subcolumn>
<d>13</d>
<d>21</d>
<d>37</d>
<d>54</d>
<d>66</d>
<d>63</d>
<d>56</d>
<d>58</d>
<d>47</d>
<d>51</d>
<d>28</d>
<d>30</d>
<d>33</d>
<d>19</d>
<d>38</d>
<d>44</d>
<d>34</d>
<d>42</d>
<d>27</d>
<d>15</d>
</Subcolumn>
</YColumn>
<YColumn Width="289" Decimals="0" Subcolumns="1">
<Title>20180117_SV2121_15-25_250ms_stream_30%green_60x_wt_7-1 xls</Title>
<Subcolumn>
<d>0</d>
<d>17</d>
<d>14</d>
<d>19</d>
<d>30</d>
<d>20</d>
<d>14</d>
<d>21</d>
<d>12</d>
<d>17</d>
<d>14</d>
<d>10</d>
<d>17</d>
<d>13</d>
<d>25</d>
<d>23</d>
<d>25</d>
<d>23</d>
<d>16</d>
<d>1</d>
</Subcolumn>
</YColumn>
<YColumn Width="289" Decimals="0" Subcolumns="1">
<Title>20180117_SV2121_15-25_250ms_stream_30%green_60x_wt_8-1 xls</Title>
<Subcolumn>
<d>5</d>
<d>6</d>
<d>11</d>
<d>28</d>
<d>31</d>
<d>36</d>
<d>27</d>
<d>23</d>
<d>20</d>
<d>19</d>
<d>11</d>
<d>11</d>
<d>15</d>
<d>19</d>
<d>18</d>
<d>24</d>
<d>10</d>
<d>17</d>
<d>5</d>
<d>2</d>
</Subcolumn>
</YColumn>
<YColumn Width="289" Decimals="0" Subcolumns="1">
<Title>20180117_SV2121_15-25_250ms_stream_30%green_60x_wt_9-1 xls</Title>
<Subcolumn>
<d>1</d>
<d>8</d>
<d>16</d>
<d>26</d>
<d>46</d>
<d>67</d>
<d>73</d>
<d>55</d>
<d>25</d>
<d>37</d>
<d>34</d>
<d>40</d>
<d>49</d>
<d>67</d>
<d>59</d>
<d>49</d>
<d>36</d>
<d>27</d>
<d>22</d>
<d>2</d>
</Subcolumn>
</YColumn>
<YColumn Width="294" Decimals="0" Subcolumns="1">
<Title>20180117_SV2121_15-25_250ms_stream_30%green_60x_wt_10-1 xls</Title>
<Subcolumn>
<d>4</d>
<d>3</d>
<d>6</d>
<d>12</d>
<d>15</d>
<d>18</d>
<d>21</d>
<d>29</d>
<d>11</d>
<d>13</d>
<d>7</d>
<d>11</d>
<d>3</d>
<d>7</d>
<d>19</d>
<d>19</d>
<d>22</d>
<d>13</d>
<d>10</d>
<d>1</d>
</Subcolumn>
</YColumn>
<YColumn Width="294" Decimals="0" Subcolumns="1">
<Title>20180117_SV2121_15-25_250ms_stream_30%green_60x_wt_11-1 xls</Title>
<Subcolumn>
<d>0</d>
<d>9</d>
<d>26</d>
<d>38</d>
<d>54</d>
<d>62</d>
<d>51</d>
<d>54</d>
<d>41</d>
<d>27</d>
<d>28</d>
<d>38</d>
<d>40</d>
<d>42</d>
<d>46</d>
<d>29</d>
<d>26</d>
<d>23</d>
<d>19</d>
<d>4</d>
</Subcolumn>
</YColumn>
<YColumn Width="294" Decimals="0" Subcolumns="1">
<Title>20180117_SV2121_15-25_250ms_stream_30%green_60x_wt_12-1 xls</Title>
<Subcolumn>
<d>1</d>
<d>2</d>
<d>7</d>
<d>22</d>
<d>18</d>
<d>21</d>
<d>25</d>
<d>58</d>
<d>63</d>
<d>68</d>
<d>75</d>
<d>54</d>
<d>56</d>
<d>38</d>
<d>24</d>
<d>13</d>
<d>21</d>
<d>14</d>
<d>6</d>
<d>8</d>
</Subcolumn>
</YColumn>
</Table>
<Table ID="Table35" XFormat="none" YFormat="replicates" Replicates="1" TableType="TwoWay" EVFormat="AsteriskAfterNumber">
<Title>Supplementary figure 5 b third panel</Title>
<RowTitlesColumn Width="1">
<Subcolumn>
<d>5</d>
<d>10</d>
<d>15</d>
<d>20</d>
<d>25</d>
<d>30</d>
<d>35</d>
<d>40</d>
<d>45</d>
<d>50</d>
<d>55</d>
<d>60</d>
<d>65</d>
<d>70</d>
<d>75</d>
<d>80</d>
<d>85</d>
<d>90</d>
<d>95</d>
<d>100</d>
</Subcolumn>
</RowTitlesColumn>
<YColumn Width="59" Decimals="6" Subcolumns="1">
<Title>%</Title>
<Subcolumn>
<d>5</d>
<d>10</d>
<d>15</d>
<d>20</d>
<d>25</d>
<d>30</d>
<d>35</d>
<d>40</d>
<d>45</d>
<d>50</d>
<d>55</d>
<d>60</d>
<d>65</d>
<d>70</d>
<d>75</d>
<d>80</d>
<d>85</d>
<d>90</d>
<d>95</d>
<d>100</d>
</Subcolumn>
</YColumn>
<YColumn Width="391" Decimals="0" Subcolumns="1">
<Title>20171124_20-25_AZ-PH_250ms_stream_60x_CBSD_30%_green_dsRNAGa48h_1_postD xls</Title>
<Subcolumn>
<d>0</d>
<d>0</d>
<d>0</d>
<d>0</d>
<d>0</d>
<d>0</d>
<d>1</d>
<d>0</d>
<d>0</d>
<d>0</d>
<d>0</d>
<d>0</d>
<d>2</d>
<d>6</d>
<d>11</d>
<d>7</d>
<d>3</d>
<d>0</d>
<d>3</d>
<d>1</d>
</Subcolumn>
</YColumn>
<YColumn Width="361" Decimals="0" Subcolumns="1">
<Title>20171124_20-25_AZ-PH_250ms_stream_60x_CBSD_30%_green_dsRNAGa48h_2 xls</Title>
<Subcolumn>
<d>0</d>
<d>0</d>
<d>1</d>
<d>0</d>
<d>2</d>
<d>6</d>
<d>4</d>
<d>1</d>
<d>0</d>
<d>2</d>
<d>0</d>
<d>1</d>
<d>6</d>
<d>5</d>
<d>4</d>
<d>5</d>
<d>1</d>
<d>1</d>
<d>1</d>
<d>1</d>
</Subcolumn>
</YColumn>
<YColumn Width="361" Decimals="0" Subcolumns="1">
<Title>20171124_20-25_AZ-PH_250ms_stream_60x_CBSD_30%_green_dsRNAGa48h_3 xls</Title>
<Subcolumn>
<d>0</d>
<d>0</d>
<d>0</d>
<d>2</d>
<d>4</d>
<d>5</d>
<d>1</d>
<d>0</d>
<d>2</d>
<d>1</d>
<d>0</d>
<d>3</d>
<d>4</d>
<d>10</d>
<d>3</d>
<d>7</d>
<d>3</d>
<d>0</d>
<d>1</d>
<d>0</d>
</Subcolumn>
</YColumn>
<YColumn Width="361" Decimals="0" Subcolumns="1">
<Title>20171124_20-25_AZ-PH_250ms_stream_60x_CBSD_30%_green_dsRNAGa48h_4 xls</Title>
<Subcolumn>
<d>0</d>
<d>0</d>
<d>0</d>
<d>1</d>
<d>0</d>
<d>4</d>
<d>4</d>
<d>1</d>
<d>0</d>
<d>0</d>
<d>0</d>
<d>0</d>
<d>8</d>
<d>4</d>
<d>8</d>
<d>3</d>
<d>4</d>
<d>1</d>
<d>1</d>
<d>0</d>
</Subcolumn>
</YColumn>
<YColumn Width="361" Decimals="0" Subcolumns="1">
<Title>20171124_20-25_AZ-PH_250ms_stream_60x_CBSD_30%_green_dsRNAGa48h_5 xls</Title>
<Subcolumn>
<d>0</d>
<d>0</d>
<d>0</d>
<d>1</d>
<d>0</d>
<d>2</d>
<d>2</d>
<d>0</d>
<d>0</d>
<d>0</d>
<d>0</d>
<d>1</d>
<d>5</d>
<d>4</d>
<d>5</d>
<d>5</d>
<d>2</d>
<d>0</d>
<d>1</d>
<d>0</d>
</Subcolumn>
</YColumn>
<YColumn Width="361" Decimals="0" Subcolumns="1">
<Title>20171124_20-25_AZ-PH_250ms_stream_60x_CBSD_30%_green_dsRNAGa48h_6 xls</Title>
<Subcolumn>
<d>0</d>
<d>0</d>
<d>0</d>
<d>1</d>
<d>0</d>
<d>1</d>
<d>3</d>
<d>2</d>
<d>3</d>
<d>0</d>
<d>0</d>
<d>0</d>
<d>2</d>
<d>3</d>
<d>4</d>
<d>6</d>
<d>7</d>
<d>0</d>
<d>3</d>
<d>1</d>
</Subcolumn>
</YColumn>
<YColumn Width="361" Decimals="0" Subcolumns="1">
<Title>20171124_20-25_AZ-PH_250ms_stream_60x_CBSD_30%_green_dsRNAGa48h_7 xls</Title>
<Subcolumn>
<d>0</d>
<d>0</d>
<d>0</d>
<d>2</d>
<d>4</d>
<d>8</d>
<d>6</d>
<d>3</d>
<d>1</d>
<d>1</d>
<d>0</d>
<d>1</d>
<d>2</d>
<d>3</d>
<d>0</d>
<d>1</d>
<d>0</d>
<d>0</d>
<d>0</d>
<d>0</d>
</Subcolumn>
</YColumn>
<YColumn Width="361" Decimals="0" Subcolumns="1">
<Title>20171130_15-25_AZ-PH_250ms_stream_60x_CBSD_30%_green_dsRNAGa48h_1 xls</Title>
<Subcolumn>
<d>1</d>
<d>0</d>
<d>2</d>
<d>0</d>
<d>3</d>
<d>5</d>
<d>1</d>
<d>3</d>
<d>1</d>
<d>1</d>
<d>3</d>
<d>1</d>
<d>3</d>
<d>1</d>
<d>2</d>
<d>0</d>
<d>0</d>
<d>0</d>
<d>0</d>
<d>0</d>
</Subcolumn>
</YColumn>
<YColumn Width="369" Decimals="0" Subcolumns="1">
<Title>20171130_15-25_AZ-PH_250ms_stream_60x_CBSD_30%_green_dsRNAGa48h_2-1 xls</Title>
<Subcolumn>
<d>0</d>
<d>0</d>
<d>0</d>
<d>0</d>
<d>3</d>
<d>2</d>
<d>0</d>
<d>0</d>
<d>1</d>
<d>1</d>
<d>2</d>
<d>1</d>
<d>1</d>
<d>6</d>
<d>9</d>
<d>4</d>
<d>0</d>
<d>1</d>
<d>1</d>
<d>0</d>
</Subcolumn>
</YColumn>
<YColumn Width="369" Decimals="0" Subcolumns="1">
<Title>20171130_15-25_AZ-PH_250ms_stream_60x_CBSD_30%_green_dsRNAGa48h_3-1 xls</Title>
<Subcolumn>
<d>0</d>
<d>0</d>
<d>0</d>
<d>0</d>
<d>1</d>
<d>2</d>
<d>6</d>
<d>2</d>
<d>2</d>
<d>2</d>
<d>1</d>
<d>2</d>
<d>5</d>
<d>14</d>
<d>9</d>
<d>2</d>
<d>3</d>
<d>3</d>
<d>0</d>
<d>2</d>
</Subcolumn>
</YColumn>
<YColumn Width="369" Decimals="0" Subcolumns="1">
<Title>20171130_15-25_AZ-PH_250ms_stream_60x_CBSD_30%_green_dsRNAGa48h_4-1 xls</Title>
<Subcolumn>
<d>0</d>
<d>0</d>
<d>1</d>
<d>2</d>
<d>1</d>
<d>0</d>
<d>1</d>
<d>0</d>
<d>0</d>
<d>0</d>
<d>2</d>
<d>2</d>
<d>6</d>
<d>3</d>
<d>2</d>
<d>2</d>
<d>0</d>
<d>1</d>
<d>1</d>
<d>0</d>
</Subcolumn>
</YColumn>
</Table>
<Table ID="Table36" XFormat="none" YFormat="replicates" Replicates="1" TableType="TwoWay" EVFormat="AsteriskAfterNumber">
<Title>Supplementary figure 5 b fourth panel</Title>
<RowTitlesColumn Width="1">
<Subcolumn>
<d>5</d>
<d>10</d>
<d>15</d>
<d>20</d>
<d>25</d>
<d>30</d>
<d>35</d>
<d>40</d>
<d>45</d>
<d>50</d>
<d>55</d>
<d>60</d>
<d>65</d>
<d>70</d>
<d>75</d>
<d>80</d>
<d>85</d>
<d>90</d>
<d>95</d>
<d>100</d>
</Subcolumn>
</RowTitlesColumn>
<YColumn Width="59" Decimals="6" Subcolumns="1">
<Title>%</Title>
<Subcolumn>
<d>5</d>
<d>10</d>
<d>15</d>
<d>20</d>
<d>25</d>
<d>30</d>
<d>35</d>
<d>40</d>
<d>45</d>
<d>50</d>
<d>55</d>
<d>60</d>
<d>65</d>
<d>70</d>
<d>75</d>
<d>80</d>
<d>85</d>
<d>90</d>
<d>95</d>
<d>100</d>
</Subcolumn>
</YColumn>
<YColumn Width="337" Decimals="0" Subcolumns="1">
<Title>20180118_SV2121_15-25_250ms_stream_30%green_60x_GadsRNA48h_1-1 xls</Title>
<Subcolumn>
<d>29</d>
<d>21</d>
<d>23</d>
<d>18</d>
<d>20</d>
<d>21</d>
<d>31</d>
<d>25</d>
<d>55</d>
<d>64</d>
<d>77</d>
<d>80</d>
<d>70</d>
<d>52</d>
<d>60</d>
<d>40</d>
<d>20</d>
<d>11</d>
<d>8</d>
<d>1</d>
</Subcolumn>
</YColumn>
<YColumn Width="337" Decimals="0" Subcolumns="1">
<Title>20180118_SV2121_15-25_250ms_stream_30%green_60x_GadsRNA48h_2-1 xls</Title>
<Subcolumn>
<d>10</d>
<d>32</d>
<d>38</d>
<d>71</d>
<d>50</d>
<d>53</d>
<d>53</d>
<d>30</d>
<d>25</d>
<d>39</d>
<d>22</d>
<d>30</d>
<d>31</d>
<d>58</d>
<d>29</d>
<d>32</d>
<d>28</d>
<d>11</d>
<d>10</d>
<d>3</d>
</Subcolumn>
</YColumn>
<YColumn Width="337" Decimals="0" Subcolumns="1">
<Title>20180118_SV2121_15-25_250ms_stream_30%green_60x_GadsRNA48h_3-1 xls</Title>
<Subcolumn>
<d>5</d>
<d>10</d>
<d>8</d>
<d>10</d>
<d>13</d>
<d>29</d>
<d>39</d>
<d>45</d>
<d>30</d>
<d>11</d>
<d>17</d>
<d>16</d>
<d>17</d>
<d>19</d>
<d>29</d>
<d>23</d>
<d>19</d>
<d>15</d>
<d>14</d>
<d>1</d>
</Subcolumn>
</YColumn>
<YColumn Width="337" Decimals="0" Subcolumns="1">
<Title>20180118_SV2121_15-25_250ms_stream_30%green_60x_GadsRNA48h_4-1 xls</Title>
<Subcolumn>
<d>14</d>
<d>20</d>
<d>46</d>
<d>68</d>
<d>63</d>
<d>92</d>
<d>86</d>
<d>67</d>
<d>43</d>
<d>37</d>
<d>65</d>
<d>43</d>
<d>56</d>
<d>71</d>
<d>66</d>
<d>50</d>
<d>37</d>
<d>36</d>
<d>18</d>
<d>14</d>
</Subcolumn>
</YColumn>
<YColumn Width="337" Decimals="0" Subcolumns="1">
<Title>20180118_SV2121_15-25_250ms_stream_30%green_60x_GadsRNA48h_5-1 xls</Title>
<Subcolumn>
<d>2</d>
<d>13</d>
<d>14</d>
<d>24</d>
<d>28</d>
<d>51</d>
<d>47</d>
<d>51</d>
<d>35</d>
<d>25</d>
<d>37</d>
<d>33</d>
<d>29</d>
<d>23</d>
<d>50</d>
<d>43</d>
<d>29</d>
<d>23</d>
<d>12</d>
<d>7</d>
</Subcolumn>
</YColumn>
<YColumn Width="337" Decimals="0" Subcolumns="1">
<Title>20180118_SV2121_15-25_250ms_stream_30%green_60x_GadsRNA48h_6-1 xls</Title>
<Subcolumn>
<d>1</d>
<d>6</d>
<d>21</d>
<d>32</d>
<d>37</d>
<d>38</d>
<d>42</d>
<d>37</d>
<d>25</d>
<d>27</d>
<d>24</d>
<d>39</d>
<d>53</d>
<d>56</d>
<d>44</d>
<d>38</d>
<d>32</d>
<d>21</d>
<d>10</d>
<d>0</d>
</Subcolumn>
</YColumn>
<YColumn Width="337" Decimals="0" Subcolumns="1">
<Title>20180118_SV2121_15-25_250ms_stream_30%green_60x_GadsRNA48h_7-1 xls</Title>
<Subcolumn>
<d>0</d>
<d>1</d>
<d>6</d>
<d>7</d>
<d>15</d>
<d>21</d>
<d>24</d>
<d>28</d>
<d>27</d>
<d>21</d>
<d>33</d>
<d>27</d>
<d>53</d>
<d>39</d>
<d>35</d>
<d>33</d>
<d>18</d>
<d>13</d>
<d>10</d>
<d>7</d>
</Subcolumn>
</YColumn>
<YColumn Width="337" Decimals="0" Subcolumns="1">
<Title>20180118_SV2121_15-25_250ms_stream_30%green_60x_GadsRNA48h_8-1 xls</Title>
<Subcolumn>
<d>4</d>
<d>6</d>
<d>5</d>
<d>8</d>
<d>15</d>
<d>26</d>
<d>30</d>
<d>46</d>
<d>32</d>
<d>29</d>
<d>24</d>
<d>34</d>
<d>22</d>
<d>19</d>
<d>14</d>
<d>6</d>
<d>4</d>
<d>1</d>
<d>2</d>
<d>1</d>
</Subcolumn>
</YColumn>
<YColumn Width="337" Decimals="0" Subcolumns="1">
<Title>20180118_SV2121_15-25_250ms_stream_30%green_60x_GadsRNA48h_9-1 xls</Title>
<Subcolumn>
<d>1</d>
<d>6</d>
<d>18</d>
<d>26</d>
<d>53</d>
<d>47</d>
<d>50</d>
<d>47</d>
<d>36</d>
<d>23</d>
<d>20</d>
<d>16</d>
<d>34</d>
<d>35</d>
<d>26</d>
<d>36</d>
<d>26</d>
<d>27</d>
<d>16</d>
<d>8</d>
</Subcolumn>
</YColumn>
</Table>
<Table ID="Table37" XFormat="none" YFormat="replicates" Replicates="1" TableType="TwoWay" EVFormat="AsteriskAfterNumber">
<Title>Supplementary figure 5 c</Title>
<YColumn Width="59" Decimals="6" Subcolumns="1">
<Title>Control</Title>
<Subcolumn>
<d>64</d>
<d>85</d>
<d>118</d>
<d>67</d>
<d>88</d>
<d>88</d>
<d>136</d>
<d>36</d>
<d>63</d>
<d>29</d>
<d>52</d>
</Subcolumn>
</YColumn>
<YColumn Width="87" Decimals="0" Subcolumns="1">
<Title><I>lin-5::epdz::mcherry</I></Title>
<Subcolumn>
<d>250</d>
<d>286</d>
<d>437</d>
<d>254</d>
<d>407</d>
<d>466</d>
<d>164</d>
<d>206</d>
<d>354</d>
<d>132</d>
<d>362</d>
<d>285</d>
</Subcolumn>
</YColumn>
<YColumn Width="59" Decimals="0" Subcolumns="1">
<Title><I>Ga</I>(RNAi)</Title>
<Subcolumn>
<d>1</d>
<d>16</d>
<d>15</d>
<d>10</d>
<d>5</d>
<d>10</d>
<d>25</d>
<d>17</d>
<d>7</d>
<d>15</d>
<d>5</d>
</Subcolumn>
</YColumn>
<YColumn Width="133" Decimals="0" Subcolumns="1">
<Title><I>lin-5::epdz::mcherry; Ga</I>(RNAi)</Title>
<Subcolumn>
<d>307</d>
<d>401</d>
<d>200</d>
<d>536</d>
<d>290</d>
<d>266</d>
<d>150</d>
<d>201</d>
<d>307</d>
</Subcolumn>
</YColumn>
<YColumn Width="61" Decimals="0" Subcolumns="1">
<Title><I>gpr-1/2</I>(RNAi)</Title>
<Subcolumn>
<d>15</d>
<d>16</d>
<d>53</d>
<d>16</d>
<d>3</d>
<d>3</d>
<d>4</d>
<d>5</d>
<d>19</d>
<d>6</d>
</Subcolumn>
</YColumn>
<YColumn Width="150" Decimals="0" Subcolumns="1">
<Title><I>lin-5::epdz::mcherry; gpr-1</I>/2(RNAi)</Title>
<Subcolumn>
<d>267</d>
<d>248</d>
<d>236</d>
<d>260</d>
<d>323</d>
<d>176</d>
<d>197</d>
<d>168</d>
<d>100</d>
<d>233</d>
</Subcolumn>
</YColumn>
<YColumn Width="59" Decimals="15" Subcolumns="1">

<Subcolumn/>
</YColumn>
<YColumn Width="59" Decimals="0" Subcolumns="1">
<Title>Control</Title>
<Subcolumn>
<d>48</d>
<d>55</d>
<d>69</d>
<d>73</d>
<d>49</d>
<d>73</d>
<d>55</d>
<d>57</d>
<d>51</d>
<d>83</d>
<d>74</d>
</Subcolumn>
</YColumn>
<YColumn Width="87" Decimals="0" Subcolumns="1">
<Title><I>lin-5::epdz::mcherry</I></Title>
<Subcolumn>
<d>216</d>
<d>133</d>
<d>276</d>
<d>243</d>
<d>462</d>
<d>310</d>
<d>167</d>
<d>132</d>
<d>385</d>
<d>112</d>
<d>295</d>
<d>309</d>
</Subcolumn>
</YColumn>
<YColumn Width="59" Decimals="0" Subcolumns="1">
<Title><I>Ga</I>(RNAi)</Title>
<Subcolumn>
<d>33</d>
<d>25</d>
<d>31</d>
<d>29</d>
<d>23</d>
<d>26</d>
<d>7</d>
<d>10</d>
<d>25</d>
<d>41</d>
<d>19</d>
</Subcolumn>
</YColumn>
<YColumn Width="133" Decimals="0" Subcolumns="1">
<Title><I>lin-5::epdz::mcherry; Ga</I>(RNAi)</Title>
<Subcolumn>
<d>419</d>
<d>254</d>
<d>170</d>
<d>456</d>
<d>286</d>
<d>317</d>
<d>268</d>
<d>127</d>
<d>244</d>
</Subcolumn>
</YColumn>
<YColumn Width="61" Decimals="0" Subcolumns="1">
<Title><I>gpr-1/2</I>(RNAi)</Title>
<Subcolumn>
<d>9</d>
<d>30</d>
<d>58</d>
<d>0</d>
<d>0</d>
<d>2</d>
<d>3</d>
<d>13</d>
<d>4</d>
<d>6</d>
</Subcolumn>
</YColumn>
<YColumn Width="150" Decimals="0" Subcolumns="1">
<Title><I>lin-5::epdz::mcherry; gpr-1</I>/2(RNAi)</Title>
<Subcolumn>
<d>269</d>
<d>264</d>
<d>327</d>
<d>152</d>
<d>347</d>
<d>121</d>
<d>119</d>
<d>108</d>
<d>143</d>
<d>230</d>
</Subcolumn>
</YColumn>
</Table>
<Table ID="Table38" XFormat="none" YFormat="replicates" Replicates="1" TableType="TwoWay" EVFormat="AsteriskAfterNumber">
<Title>Supplementary figure 5 d</Title>
<YColumn Width="65" Decimals="0" Subcolumns="1">
<Title>Control (N=11)</Title>
<Subcolumn>
<d>112</d>
<d>140</d>
<d>187</d>
<d>140</d>
<d>137</d>
<d>161</d>
<d>191</d>
<d>93</d>
<d>114</d>
<d>112</d>
<d>126</d>
</Subcolumn>
</YColumn>
<YColumn Width="115" Decimals="0" Subcolumns="1">
<Title><I>lin-5::epdz::mcherry</I>(N=12)</Title>
<Subcolumn>
<d>467</d>
<d>449</d>
<d>715</d>
<d>502</d>
<d>869</d>
<d>776</d>
<d>331</d>
<d>338</d>
<d>739</d>
<d>244</d>
<d>657</d>
<d>594</d>
</Subcolumn>
</YColumn>
<YColumn Width="75" Decimals="0" Subcolumns="1">
<Title>G<Font Face="Symbol">a</Font>(RNAi) (N=11)</Title>
<Subcolumn>
<d>34</d>
<d>41</d>
<d>46</d>
<d>39</d>
<d>28</d>
<d>36</d>
<d>32</d>
<d>27</d>
<d>32</d>
<d>56</d>
<d>24</d>
</Subcolumn>
</YColumn>
<YColumn Width="159" Decimals="0" Subcolumns="1">
<Title><I>lin-5::epdz::mcherry</I>; G<Font Face="Symbol">a</Font>(RNAi) (N=9)</Title>
<Subcolumn>
<d>726</d>
<d>655</d>
<d>370</d>
<d>995</d>
<d>576</d>
<d>583</d>
<d>418</d>
<d>328</d>
<d>551</d>
</Subcolumn>
</YColumn>
<YColumn Width="92" Decimals="0" Subcolumns="1">
<Title><I>gpr-1/2</I>(RNAi) (N=10)</Title>
<Subcolumn>
<d>24</d>
<d>46</d>
<d>111</d>
<d>16</d>
<d>4</d>
<d>5</d>
<d>7</d>
<d>18</d>
<d>23</d>
<d>12</d>
</Subcolumn>
</YColumn>
<YColumn Width="181" Decimals="0" Subcolumns="1">
<Title><I>lin-5::epdz::mcherry; gpr-1/2</I>(RNAi) (N=10)</Title>
<Subcolumn>
<d>536</d>
<d>512</d>
<d>563</d>
<d>412</d>
<d>670</d>
<d>297</d>
<d>316</d>
<d>276</d>
<d>243</d>
<d>463</d>
</Subcolumn>
</YColumn>
</Table>
</GraphPadPrismFile>
	<xsl:template match="ps:Info">
		<a><xsl:attribute name="name"><xsl:value-of select="@ID"/></xsl:attribute></a>
		<table border="0">
			<tr><td><xsl:apply-templates select="ps:Title"/> </td><td width="20"></td><td><b>Notes</b></td></tr>
			<tr><td valign="top">
					<table BORDER="1" CELLSPACING="0">
						<tr><th>Constant</th><th>Name</th></tr>
						<xsl:for-each select="ps:Constant">
							<tr>
								<td><xsl:apply-templates select="ps:Name"/> </td>
								<td><xsl:apply-templates select="ps:Value"/> </td>
							</tr>
						</xsl:for-each>
					</table>
				</td>
				<td width="20">
				</td>
				<td valign="top">
					<xsl:apply-templates select="ps:Notes"/>
				</td></tr>
		</table>
	</xsl:template>
	<xsl:template match="ps:GraphPadPrismFile">
		<HTML>
			<BODY>
				<xsl:variable name="Chars" select="'ABCDEFGHIJKLMNOPQRSTUVWXYZ'"/>
				<font color="#999999">
					<p align="center">This file can be opened by <a href="http://www.graphpad.com">GraphPad</a> Prism (version 
	<xsl:value-of select="@PrismXMLVersion"/> or later). </p></font><hr/>
         This file contains <xsl:value-of select="count(ps:Table|ps:HugeTable)"/> data tables and 
	<xsl:value-of select="count(ps:Info)+count(ps:Table|ps:HugeTable/ps:Info)"/> info tables:

	<dir>
					<xsl:for-each select="ps:Info">
						<li>
							<a>
								<xsl:attribute name="href">#<xsl:value-of select="@ID"/></xsl:attribute>
								<xsl:apply-templates select="ps:Title"/>
							</a>
						</li>
					</xsl:for-each>
					<xsl:for-each select="ps:Table|ps:HugeTable">
						<li>
							<a>
								<xsl:attribute name="href">#<xsl:value-of select="@ID"/></xsl:attribute>
								<xsl:apply-templates select="ps:Title"/>
							</a>
							<dir>
								<xsl:for-each select="ps:Info">
									<li>
										<a>
											<xsl:attribute name="href">#<xsl:value-of select="@ID"/></xsl:attribute>
											<xsl:apply-templates select="ps:Title"/>
										</a>
									</li>
								</xsl:for-each>
							</dir>
						</li>
					</xsl:for-each>
				</dir>
				<hr/>
				<xsl:apply-templates select="ps:Info"/>
				<br/>
				<hr/>
				<br/>
				<xsl:for-each select="ps:Table|ps:HugeTable">
					<xsl:apply-templates select="ps:Title"/>
					<a><xsl:attribute name="name"><xsl:value-of select="@ID"/></xsl:attribute></a>
					<xsl:variable name="width" select="100 div count (*/ps:Subcolumn)"/>
					<xsl:variable name="xFormat" select="./@XFormat"/>
					<xsl:variable name="yFormat" select="./@YFormat"/>
					<xsl:variable name="nRepl" select="./@replicates"/>
					<xsl:variable name="isXAdvancedColumn" select="boolean(($xFormat='date' or $xFormat='time' or $xFormat='startenddate') and count(ps:XAdvancedColumn) &gt; 0)"/>
					<xsl:variable name="isXAdvancedSubcol" select="boolean(($xFormat='startenddate') or count(ps:XAdvancedColumn/ps:Subcolumn/ps:Title) &gt; 0)"/>
					<xsl:variable name="isXSubcol" select="boolean(($xFormat='error' or count(ps:XColumn/ps:Subcolumn/ps:Title) &gt; 0) and not ($isXAdvancedColumn))"/>
					<xsl:variable name="isYSubcol" select="boolean(($yFormat='replicates'and ./@Replicates&gt;1) or 
						 ($yFormat!='text'and $yFormat!='replicates') or 
						count(ps:YColumn/ps:Subcolumn/ps:Title)&gt;0)"/>
					<xsl:variable name="isYSubColNameCustom" select="boolean($isYSubcol and count(ps:SubColumnTitles)&gt;0)"/>
					<TABLE BORDER="1" CELLSPACING="0">
						<TR>
							<xsl:for-each select="ps:RowTitlesColumn">
								<TD align="center">
									<xsl:attribute name="rowspan">
										<xsl:if test="$isXSubcol or $isXAdvancedSubcol or $isYSubcol">2</xsl:if>
									</xsl:attribute><BR/>
								</TD>
							</xsl:for-each>
							<xsl:if test="not ($isXAdvancedColumn)">
								<xsl:for-each select="ps:XColumn">
									<TD align="center">
										<xsl:attribute name="rowspan">
											<xsl:if test="$isYSubcol and not($isXSubcol)">2</xsl:if>
										</xsl:attribute>
										<xsl:attribute name="colspan"><xsl:value-of select="./@Subcolumns"/></xsl:attribute>
						 
						<xsl:apply-templates select="ps:Title"/>
										<xsl:if test="count(ps:Title)=0 or ps:Title=''">X-Title</xsl:if>				
						 
					</TD>
								</xsl:for-each>
							</xsl:if>
							<xsl:if test="$isXAdvancedColumn">
								<xsl:for-each select="ps:XAdvancedColumn">
									<TD align="center">
										<xsl:attribute name="rowspan">
											<xsl:if test="$isYSubcol and not($isXAdvancedSubcol)">2</xsl:if>
										</xsl:attribute>
										<xsl:attribute name="colspan"><xsl:value-of select="./@Subcolumns"/></xsl:attribute>
						 
						<xsl:apply-templates select="ps:Title"/>
										<xsl:if test="count(ps:Title)=0 or ps:Title=''">X-Title</xsl:if>				
						 
					</TD>
								</xsl:for-each>
							</xsl:if>
							<xsl:for-each select="ps:YColumn">
								<xsl:variable name="DefColName2" select="(position()-1) mod 26"/>
								<xsl:variable name="DefColName1" select="(position()-1-$DefColName2) div 26"/>
								<TD align="center">
									<xsl:attribute name="colspan"><xsl:value-of select="./@Subcolumns"/></xsl:attribute>
									<xsl:attribute name="rowspan">
										<xsl:if test="($isXSubcol or $isXAdvancedSubcol) and not($isYSubcol)">2</xsl:if>
									</xsl:attribute>
					 
					<xsl:apply-templates select="ps:Title"/>
									<xsl:if test="count(ps:Title)=0 or ps:Title=''">
										<xsl:value-of select="'Data Set-'"/>
										<xsl:if test="$DefColName1 &gt; 0">
											<xsl:value-of select="substring($Chars,$DefColName1,1)"/>
										</xsl:if>
										<xsl:value-of select="substring($Chars,$DefColName2+1,1)"/>
									</xsl:if>
					 				
	   			</TD>
							</xsl:for-each>
						</TR>
						<xsl:if test="$isXSubcol or $isXAdvancedSubcol or $isYSubcol">
							<TR>
								<xsl:if test="$isXSubcol">
									<xsl:for-each select="ps:XColumn">
										<xsl:for-each select="ps:Subcolumn">
											<TD align="center"> 
					 
					<xsl:apply-templates select="ps:Title"/>
												<xsl:if test="count(ps:Title)=0 or ps:Title=''">
													<xsl:choose>
														<xsl:when test="position()=1"><B>X</B></xsl:when>
														<xsl:when test="position()=2"><B>Err.Bar</B></xsl:when>
													</xsl:choose>
												</xsl:if>				
					 
				</TD>
										</xsl:for-each>
									</xsl:for-each>
								</xsl:if>
								<xsl:if test="$isXAdvancedSubcol">
									<xsl:for-each select="ps:XAdvancedColumn">
										<xsl:for-each select="ps:Subcolumn">
											<TD align="center"> 
					 
					<xsl:apply-templates select="ps:Title"/>
												<xsl:if test="count(ps:Title)=0 or ps:Title=''">
													<xsl:choose>
														<xsl:when test="position()=1"><B>Starting Date</B></xsl:when>
														<xsl:when test="position()=2"><B>Ending Date</B></xsl:when>
													</xsl:choose>
												</xsl:if>				
					 
				</TD>
										</xsl:for-each>
									</xsl:for-each>
								</xsl:if>
								<xsl:if test="$isYSubcol">
									<xsl:for-each select="ps:YColumn">
										<xsl:variable name="DefColName2" select="(position()-1) mod 26"/>
										<xsl:variable name="DefColName1" select="(position()-1-$DefColName2) div 26"/>
										<xsl:variable name="YColumnNdx" select="position()"/>
										<xsl:for-each select="ps:Subcolumn">
											<TD align="center">
					 
					<xsl:apply-templates select="ps:Title"/>
												<xsl:if test="count(ps:Title)=0 or ps:Title=''">
													<xsl:if test="$yFormat='replicates' or $yFormat='text'">
														<B>
															<xsl:if test="$DefColName1 &gt; 0">
																<xsl:value-of select="substring($Chars,$DefColName1,1)"/>
															</xsl:if>
															<xsl:choose>
																<xsl:when test="$isYSubColNameCustom">
																	<xsl:variable name="subColCustomNamePos" select="position()"/>
																	<xsl:for-each select="../../ps:SubColumnTitles/ps:Subcolumn">
																		<xsl:if test="position()=$subColCustomNamePos">
																			<xsl:choose>
																				<xsl:when test="../../ps:SubColumnTitles/@OwnSet='1'">
																					<xsl:variable name="DItemsCount" select="count(./ps:d)"/>
																					<xsl:choose>
																						<xsl:when test="$DItemsCount&lt;$YColumnNdx or ./ps:d[$YColumnNdx]=''">
																							<xsl:value-of select="substring($Chars,$DefColName2+1,1)"/>:Y<xsl:value-of select="position()"/>
																						</xsl:when>
																						<xsl:otherwise>
																							<xsl:apply-templates select="./ps:d[$YColumnNdx]"/>
																						</xsl:otherwise>
																					</xsl:choose>
																				</xsl:when>
																				<xsl:when test="../../ps:SubColumnTitles/@OwnSet='0'">
																					<xsl:variable name="DItemsCount" select="count(./ps:d)"/>
																					<xsl:choose>
																						<xsl:when test="$DItemsCount&lt;1 or ./ps:d[1]=''">
																							<xsl:value-of select="substring($Chars,$DefColName2+1,1)"/>:Y<xsl:value-of select="position()"/>
																						</xsl:when>
																						<xsl:otherwise>
																							<xsl:apply-templates select="./ps:d[1]"/>
																						</xsl:otherwise>
																					</xsl:choose>
																				</xsl:when>
																				<xsl:otherwise>
																					<xsl:apply-templates select="ps:d"/>
																					<xsl:if test="ps:d=''">
																						<xsl:value-of select="substring($Chars,$DefColName2+1,1)"/>:Y<xsl:value-of select="position()"/>
																					</xsl:if>
																				</xsl:otherwise>
																			</xsl:choose>
																		</xsl:if>
																	</xsl:for-each>
																</xsl:when>
																<xsl:otherwise>
																	<xsl:value-of select="substring($Chars,$DefColName2+1,1)"/>:Y<xsl:value-of select="position()"/>
																</xsl:otherwise>
															</xsl:choose>
														</B>
													</xsl:if>
													<xsl:if test="$yFormat!='replicates' and $yFormat!='text'">
														<xsl:if test="not($yFormat='replicates' or $yFormat='text')">
															<xsl:if test="position()=1"><B>Mean</B></xsl:if>
															<xsl:if test="position()!=1">
																<xsl:choose>
																	<xsl:when test="$yFormat='SD'">
																		<B>SD</B>
																	</xsl:when>
																	<xsl:when test="$yFormat='SE'">
																		<B>SEM</B>
																	</xsl:when>
																	<xsl:when test="$yFormat='CV'">
																		<B>%CV</B>
																	</xsl:when>
																	<xsl:when test="$yFormat='SDN'">
																		<xsl:if test="position()=2"><B>SD</B></xsl:if>
																		<xsl:if test="position()=3"><B>N</B></xsl:if>
																	</xsl:when>
																	<xsl:when test="$yFormat='SEN'">
																		<xsl:if test="position()=2"><B>SEM</B></xsl:if>
																		<xsl:if test="position()=3"><B>N</B></xsl:if>
																	</xsl:when>
																	<xsl:when test="$yFormat='CVN'">
																		<xsl:if test="position()=2"><B>%CV</B></xsl:if>
																		<xsl:if test="position()=3"><B>N</B></xsl:if>
																	</xsl:when>
																	<xsl:when test="$yFormat='low-high'">
																		<xsl:if test="position()=2"><B>+Error</B></xsl:if>
																		<xsl:if test="position()=3"><B>-Error</B></xsl:if>
																	</xsl:when>
																	<xsl:when test="$yFormat='upper-lower-limits'">
																		<xsl:if test="position()=2"><B>UpperLimit</B></xsl:if>
																		<xsl:if test="position()=3"><B>LowerLimit</B></xsl:if>
																	</xsl:when>
																</xsl:choose>
															</xsl:if>
														</xsl:if>
													</xsl:if>
												</xsl:if>
					 				
	   			</TD>
										</xsl:for-each>
									</xsl:for-each>
								</xsl:if>
							</TR>
						</xsl:if>
						<TR>
							<xsl:for-each select="ps:RowTitlesColumn/ps:Subcolumn">
								<td valign="top" nowrap="1">
									<xsl:attribute name="width"><xsl:value-of select="$width"/>%</xsl:attribute>
									<xsl:apply-templates select="ps:d"/>
									<xsl:if test="count(ps:d)=0"><br/></xsl:if>
								</td>
							</xsl:for-each>
							<xsl:if test="not($isXAdvancedColumn)">
								<xsl:for-each select="ps:XColumn/ps:Subcolumn">
									<td valign="top" nowrap="1">
										<xsl:attribute name="width"><xsl:value-of select="$width"/>%</xsl:attribute>
										<xsl:apply-templates select="ps:d"/>
										<xsl:if test="count(ps:d)=0"><br/></xsl:if>
									</td>
								</xsl:for-each>
							</xsl:if>
							<xsl:if test="$isXAdvancedColumn">
								<xsl:for-each select="ps:XAdvancedColumn/ps:Subcolumn">
									<td valign="top" nowrap="1">
										<xsl:attribute name="width"><xsl:value-of select="$width"/>%</xsl:attribute>
										<xsl:apply-templates select="ps:d"/>
										<xsl:if test="count(ps:d)=0"><br/></xsl:if>
									</td>
								</xsl:for-each>
							</xsl:if>
							<xsl:for-each select="ps:YColumn/ps:Subcolumn">
								<td valign="top" nowrap="1">
									<xsl:attribute name="width"><xsl:value-of select="$width"/>%</xsl:attribute>
									<xsl:apply-templates select="ps:d"/>
									<xsl:if test="count(ps:d)=0"><br/></xsl:if>
								</td>
							</xsl:for-each>
						</TR>
					</TABLE>
					<br/>
					<xsl:apply-templates select="ps:Info"/>
					<br/>
					<hr/>
					<br/>
				</xsl:for-each>
			</BODY>
		</HTML>
	</xsl:template>
	<!--<xsl:template match="ps:d">
	<xsl:choose>
		<xsl:when test="@Excluded and string-length(text())" >
		    <font color="#0000ee">
	      		<xsl:apply-templates select="node()"/>*		
		    </font>
		</xsl:when>
	    <xsl:otherwise>
			<xsl:apply-templates select="node()"/>
		</xsl:otherwise>
	</xsl:choose>
	<xsl:if test="position()!=last()"><br/></xsl:if>
</xsl:template>-->
	<xsl:template match="ps:d">
		<xsl:choose>
			<xsl:when test="@Excluded and string-length(text())">
				<xsl:choose>
					<xsl:when test="../../../@EVFormat='AsteriskAfterNumber'">
						<font color="#0000ee">
							<xsl:apply-templates select="node()"/>*
						</font>
					</xsl:when>
					<xsl:when test="../../../@EVFormat='Blank'">
					</xsl:when>
					<xsl:otherwise>
						<xsl:apply-templates select="node()"/>
					</xsl:otherwise>
				</xsl:choose>
			</xsl:when>
			<xsl:otherwise>
				<xsl:apply-templates select="node()"/>
			</xsl:otherwise>
		</xsl:choose>
		<xsl:if test="position()!=last()"><br/></xsl:if>
	</xsl:template>
	<xsl:template match="ps:Title">
		<b><xsl:apply-templates select="node()"/></b>
	</xsl:template>
	<xsl:template match="node()">
		<xsl:copy>
			<xsl:apply-templates select="node()"/>
		</xsl:copy>
	</xsl:template>
	<xsl:template match="ps:Font">
		<font>
			<xsl:if test="@Size">
				<xsl:attribute name="STYLE">font-size:<xsl:value-of select="@Size"/>pt</xsl:attribute>
			</xsl:if>
			<xsl:copy-of select="@*"/>
			<xsl:apply-templates select="node()"/>
		</font>
	</xsl:template>
	<xsl:template match="/">
		<HTML>
			<BODY>
				<xsl:apply-templates select="//ps:GraphPadPrismFile"/>
			</BODY>
		</HTML>
	</xsl:template>
</xsl:stylesheet>
